# Supplementary material for: Transcriptome-Based Identification of Reference Genes for Expression Analysis in Cassava Under Xanthomonas phaseoli pv. manihotis Infection
Source: Plants (Basel). 2025 Nov 30;14(23):3655. doi: 10.3390/plants14233655 (PMC12693826; doi:10.3390/plants14233655)
Supplement: Supplementary file 1 [file plants-14-03655-s001.zip]

Archive with 5 entries (5 files):
- Figure S1 The melting curves of 39 candidate reference genes.pdf
- Table S1 Primer sequence of all reference genes.pdf
- Table S2  Ct values of the 39 candidate reference genes in four cassava varieties at six time points post inoculation by Xpm.xls
- Table S3 Pairwise variation analysis of 39 candidate in five groups.xls
- Table S4 The TPM values of each candidate reference gene in different cassava genotype under Xpm infection.xlsx
