# Supplementary material for: Transcriptome-Based Identification of Reference Genes for Expression Analysis in Cassava Under Xanthomonas phaseoli pv. manihotis Infection
Source: Plants (Basel). 2025 Nov 30;14(23):3655. doi: 10.3390/plants14233655 (PMC12693826; doi:10.3390/plants14233655)
Supplement: Supplementary file 1 [file plants-14-03655-s001.zip › Table S2 Ct values of the 39 candidate reference genes in four cassava varieties at six time points post inoculation by Xpm.xls]

## Sheet: All samples
Table S2 Ct values of the 39 candidate reference genes in the four cassava varities at six time points post inoculation by Xpm
	MeSNRP70	MeTRA2	MehnRNPR	MeDDX6	MeRBP1-1	MePLAC8	MePRPF38B	Me14-3-3	MeMBF1-1	MeCWC15	MeMTAPase	MeCSNK1	MeRBP1-2	MeSKP1	MeAL6	MeHisD	MeC3H43	MeSRSF3	MeSAP2	MePABP2	MeTUB	MeHINT1	MeBTF3	MeH1	MePP2A	MeUBL5	MeRPL27	MeGTPb	MeSCL30	MeCHMP5	MeBDF1	MeRBX1	MeBZW2	MeACT	MeEF1-a	MeMBF1-2	MeCDC25	MeTIA1	MeEIF2
SC9 0h1_rep1	23.7	24.78	25.27	26.15	23.7	23.41	24.62	23.24	24.07	25.21	23.95	24.1	23.52	21.89	22.71	24.7	27.72	23.01	24.07	22.57	23.9	26.19	24.02	24.42	23.05	22.37	21.8	25.22	23.65	25.97	25.1	23.01	24.43	22.63	20.84	25.17	28.35	22.12	23.12
SC9 0h1_rep2	23.8	24.85	25.06	26.32	23.6	23.66	24.78	23.08	25.42	25.59	23.42	24.17	23.84	22.01	22.76	24.42	28.05	23.2	24.54	22.56	23.71	26.19	24.19	24.18	23.26	23.44	22.07	25.34	23.71	26.07	25.37	23.01	24.49	22.39	20.63	25.18	27.91	22	23.3
SC9 0h1_rep3	23.87	25.03	25.1	26.54	23.93	23.71	24.75	24.63	25.44	25.4	23.43	24.23	23.38	21.95	22.64	24.54	28.21	22.46	24.43	22.6	23.79	26.71	24.23	24.05	23.01	23.34	22.06	25.28	23.59	25.98	25.53	23.02	24.92	22.4	20.79	25.07	27.65	22.09	23.02
SC9 0h2_rep1	23.42	23.3	24.17	25.44	23.01	23.41	23.06	22.17	22.27	22.82	22.85	22.76	22.24	20.38	22.42	23.38	26.87	22.74	22.84	21.57	22.7	23.94	22.95	23.42	22.86	21.32	21.12	23.3	22.54	26.34	23.46	21.84	23.2	21.85	20.27	23.61	26.9	21.87	22.63
SC9 0h2_rep2	23.33	23.29	23.66	25.35	23.08	23.08	23.2	22.12	22.34	22.74	22.61	23.05	22.46	20.27	22.59	23.62	26.47	22.94	22.53	21.53	22.51	24.11	23.11	23.28	22.79	21.06	20.96	23.14	22.44	25.92	23.85	21.67	23.2	22.61	20.14	23.66	27.07	21.85	22.9
SC9 0h2_rep3	23.49	23.19	23.83	25.54	22.81	22.99	22.98	22.11	22.63	22.78	22.79	22.77	22.27	20.49	22.25	23.38	26.52	22.89	22.63	21.51	22.87	23.99	22.95	23.13	22.83	21.11	20.93	23.18	22.73	25.8	23.97	21.86	23.26	22.65	20.08	23.43	26.79	21.71	22.8
SC9 0h3_rep1	23.56	24.03	24.47	26.21	23.65	23.33	23.77	22.81	22.8	23.42	23.09	23.47	22.38	20.5	22.87	23.38	26.85	22.68	23.23	22.07	23.62	24.63	23.62	23.78	22.16	21.4	21.31	23.63	23.59	26.03	24.02	22.35	23.47	22.78	20.37	23.4	27.27	22.56	23.4
SC9 0h3_rep2	24.05	23.67	24.37	25.55	23.51	23.79	23.44	22.565	22.58	23.45	23.15	23.59	22.54	20.58	22.96	23.24	26.81	23.45	23.18	22.39	23.66	24.03	23.36	24.03	22.18	21.34	21.38	23.52	23.02	26.03	23.83	22.14	23.33	23.04	20.55	23.6	27.08	22.02	24.14
SC9 0h3_rep3	23.08	23.76	24.4	25.7	23.56	24.03	23.64	22.32	24.56	23.39	23.19	23.53	22.56	20.47	22.76	23.3	27.09	22.9	23	22.1	23.79	24.49	23.27	23.8	22.34	21.48	21.15	23.48	23.05	25.67	24.02	22.11	23.41	22.77	20.45	23.5	27.175	22.64	24.01
sc9 6h1_rep1	24.7	24.25	25.27	26.91	25.08	24.52	23.95	23.92	23.62	25.03	24.81	24.01	23.87	22.6	22.88	24.41	27.36	24.01	23.79	23.78	25.25	23.71	21.87	22.22	21.5	24.06	22.32	22.68	21.33	24.84	25.58	23.18	24.365	24.79	20.49	25.22	27.27	21.79	24.11
sc9 6h1_rep2	24.69	24.19	25.37	26.68	25.07	24.88	23.81	23.76	24.12	24.3	23.87	24.11	24.17	22.52	23	24.45	27.09	24.11	23.47	23.84	25.05	23.73	21.98	22.2	21.85	24.41	22.23	22.54	21.29	25.01	25.84	23.11	24.5	24.53	20.87	24.98	26.94	21.7	24.34
sc9 6h1_rep3	24.61	24.36	25.12	26.66	25.1	24.46	23.64	23.54	24	24.24	24.11	23.89	24.44	22.34	23.31	24.42	27.08	23.93	23.71	23.69	25.17	24.09	21.76	22.11	21.62	24.1	22.25	22.55	21.29	25.01	26.17	23.14	24.23	24.34	20.68	24.74	26.08	22.33	24.23
sc9 6h2_rep1	23.08	23.07	24.72	23.58	23.98	24.11	22.86	23.13	23.07	24.45	23.56	23.54	22.62	22.02	22.28	23.42	25.1	23.37	22.85	22.23	23.63	22.65	21.72	23.87	21.17	21.58	21.43	21.67	23.02	23.69	23.64	22.06	23.12	21.52	19.42	23.42	23.27	21.4	23.73
sc9 6h2_rep2	23.06	23.13	24.58	24	24.07	23.95	23.03	23.23	23.26	24.2	23.93	23.79	22.64	22.09	22.66	23.82	25.19	23.36	22.88	21.43	23.6	22.51	21.76	23.79	21.12	21.66	21.28	21.79	22.9	23.4	23.52	22.29	23.47	21.58	19.55	23.65	23.53	21.46	23.74
sc9 6h2_rep3	23.11	23.25	24.15	23.6	24.21	23.9	23.05	23.19	23.29	23.95	23.59	23.38	22.47	21.66	22.45	23.63	24.93	23.38	23.09	21.66	23.75	22.57	22.16	23.92	21.02	22.01	21.44	22.04	22.88	23.61	23.77	22.22	23.88	21.74	19.54	23.18	23.52	21.27	23.71
sc9 6h3_rep1	24.47	24.01	25.05	27.43	24.02	24.1	23.89	23.68	23.72	24.28	24.08	23.65	23.32	22.15	22.8	24.56	28.29	23.43	23.75	23.52	24.89	23.73	21.71	21.94	21.96	23.74	22.25	24.57	21.6	26.37	25.43	23.11	24.31	24.59	20.39	24.68	29.19	22.3	24.33
sc9 6h3_rep2	24.26	23.99	24.98	27.67	23.57	24.34	23.72	23.49	24.18	24.14	23.96	23.79	23.46	22.05	22.49	24.39	28.24	23.52	23.29	23.71	24.55	23.86	21.69	22.1	21.65	23.73	22.53	24.59	21.28	26.66	25.27	22.86	24.72	24.71	20.32	24.45	29.51	22.42	24.28
sc9 6h3_rep3	24.24	23.86	24.75	27.55	23.99	24.48	23.6	23.89	24.04	24.31	24.01	23.79	23.22	22.15	22.99	24.61	28.06	23.48	23.32	23.51	24.8	24.09	21.59	22.06	21.68	23.74	22.28	24.48	21.26	26.41	25.28	22.71	24.61	24.91	20.63	24.73	29.35	22.21	24.36
sc9 12h1_rep1	24.05	24.27	25.16	24.42	24.1	24.55	23.55	24.19	23.31	24.25	24.11	23.81	23.31	21.31	23.16	24.45	26.68	24.26	22.94	22.03	25.07	23.69	23.07	24.06	22.87	21.87	21.73	23.88	23.43	24.14	24.36	23.1	23.78	23.47	20.56	24.33	25.2	22.3	23.84
sc9 12h1_rep2	23.79	24.16	25.08	24.26	24.18	24.54	23.61	24.5	23.31	24.37	24.16	23.88	23.185	21.48	23.06	24.5	27.45	24.44	22.73	22.07	25.15	23.22	23.07	23.96	23.22	21.73	22.21	24.4	23.16	24.45	24.53	23.16	23.9	23.42	20.45	24.31	25.96	22.39	24.29
sc9 12h1_rep3	24.08	24.3	25.06	24.14	24.01	24.91	23.49	24.87	23.3	23.92	24.03	24.06	23.06	21.56	23.1	24.76	27.08	24.13	22.82	22.08	25.08	23.41	23.04	23.85	23.25	21.84	21.99	24.33	23.21	24.33	24.19	23.1	24.11	23.42	20.45	24.24	25.58	22.38	24.14
sc9 12h2_rep1	24.07	23.64	24.35	24.01	23.36	24.49	23.38	23.01	23.2	23.86	23.35	23.86	22.95	21.47	23.02	24.18	26.54	24.14	22.68	21.01	24.31	24.04	22.4	23.19	23.06	21.5	21.09	24.17	22.98	24.33	23.82	22.45	23.72	22.7	20.18	23.875	24.64	21.95	23.49
sc9 12h2_rep2	24.15	23.77	24.08	24.23	23.61	24.14	23.22	23.14	22.75	23.8	23.2	23.8	22.98	21.02	22.81	24.14	26.23	23.88	22.63	21.12	24.8	24.19	22.21	23.33	23.19	21.27	21.1	23.71	22.88	24.07	23.95	22.71	24.02	23.23	20.18	24	24.74	22.13	23.57
sc9 12h2_rep3	23.89	23.68	24.23	24.28	23.49	24.31	23.22	23.07	23.15	23.63	23.25	23.78	22.63	21.2	22.78	24.03	26.59	24.01	22.73	21.09	24.48	23.91	22.38	23.26	23.26	21.4	21.25	24	23.13	24.09	24.3	23.05	23.85	22.85	20.08	23.75	24.53	21.98	23.72
sc9 12h3_rep1	24.57	24.82	25.37	24.99	24.7	25.19	24.3	24.46	23.42	24.39	24.36	24.4	23.76	21.88	23.61	24.73	27.12	24.34	23.66	22.74	26.17	23.83	23.55	24.41	23.35	21.96	22.27	24.385	23.65	24.66	25.22	23.39	24.78	24.18	21.12	24.445	26	22.62	24.68
sc9 12h3_rep2	24.68	24.61	25.3	25.41	24.47	25.1	23.94	24.11	23.46	24.29	24.51	24.26	24.07	22.06	23.34	24.91	27.085	24.55	24.02	22.89	26.21	24.03	23.45	24.38	23.24	21.93	22.2	24.42	23.77	24.63	24.96	23.76	24.66	23.84	21.57	24.4	25.87	22.75	24.63
sc9 12h3_rep3	24.76	24.4	25.26	25.17	24.44	25.52	24.08	24.31	23.79	24.36	24.23	24.67	23.96	21.59	23.58	24.53	27.05	24.59	23.84	22.59	26.06	23.78	23.36	24.42	23.3	22.25	22.19	24.35	23.55	24.64	25.05	23.74	25.1	23.6	21.47	24.49	25.97	22.88	24.2
sc9 24h1_rep1	24.11	24.31	24.57	25.86	23.02	23.15	23.05	22.13	23.26	24.41	23.25	23.08	22.68	21.48	22.27	23.33	27.36	22.75	23.39	20.69	25.41	23.29	21.35	23.08	23.03	21.26	20.57	24.27	23.06	25.31	24.75	22.71	23.95	24.88	19.43	22.89	26.55	22.08	23.44
sc9 24h1_rep2	24.02	24.3	24.16	25.93	22.87	23.21	23.46	22.34	23.41	24.18	23.56	23.09	22.76	21.51	22.63	23.37	27.24	22.71	23.39	20.52	25.84	23.37	21.26	23.22	22.93	21.37	20.66	23.68	23	25.15	24.75	23.04	24.05	24.86	19.54	22.36	27.13	22.52	23.65
sc9 24h1_rep3	24.11	24.1	24.14	26	23.02	23.27	23.01	22.39	23.35	24.12	23.2	23.35	23.21	21.35	23.05	23.41	27.31	22.67	23.39	20.47	25.59	23.38	21.39	23.04	22.83	20.62	20.72	23.74	23.23	25.12	24.96	22.71	23.95	24.78	19.65	22.37	26.84	21.7	23.37
sc9 24h2_rep1	22.99	22.6	23.05	24.56	21.48	22.2	22.06	21.43	22.25	23.31	21.8	21.9	20.9	20.24	21.27	22.1	25.51	21.425	22.01	19.72	24.36	22.65	20.7	21.9	21.4	20.1	19.51	23.71	22.155	24.48	23.3	21.13	22.38	23.52	18.205	21.48	25.335	20.37	22.2
sc9 24h2_rep2	22.76	22.61	22.63	24.38	21.42	22.2	21.95	21.5	22.81	22.69	21.47	22.09	21.09	20.13	21.25	22.38	25.69	21.63	22.13	19.63	23.87	22.59	20.9	21.91	21.37	20.16	19.52	23.93	22.01	24.51	23.37	21.26	22.41	23.48	18.19	21.38	25.34	20.3	22.295
sc9 24h2_rep3	22.9	22.76	23.01	24.19	21.65	22.19	21.63	21.57	22.56	23.28	21.8	22.63	21.16	20.16	21.67	22.4	25.27	21.22	22.12	19.4	24.01	22.69	20.8	21.66	21.385	20.17	19.59	22.95	22.3	24.55	23.71	21.46	22.35	24.28	18.22	21.58	25.33	20.22	22.39
sc9 24h3_rep1	23.47	23.88	23.39	25.49	22.18	23.18	23.11	21.91	22.79	23.93	22.87	22.915	21.54	20.8	21.49	22.72	26.505	22.25	23.43	20.15	25.67	27.31	20.98	22.19	23.95	20.86	19.68	23.595	22.33	24.24	24.5	23.18	23.6	24.59	18.95	21.88	25.81	21.83	23.07
sc9 24h3_rep2	23.72	23.7	23.31	25.62	22.14	23.1	22.63	21.44	23.02	23.35	22.75	22.94	21.53	20.71	21.35	22.79	26.57	22.41	23.53	20.15	25.74	27.38	21.04	22.17	24.24	20.53	19.83	23.67	22.28	24.06	24.89	22.67	23.52	24.44	18.66	21.52	25.62	21.17	22.98
sc9 24h3_rep3	23.45	23.81	23.39	25.46	22.27	23.12	22.83	21.78	22.62	23.29	22.57	22.89	21.4	20.56	21.49	22.9	26.44	22.33	23.49	20.05	25.6	27.62	21.03	22.38	24.33	20.43	19.88	23.52	22.31	24.34	24.27	22.925	23.6	24.55	18.67	21.67	25.95	21.24	23.05
sc9 72h1_rep1	24.56	25.22	25.08	25.37	24.07	23.8	24.36	23.62	24.4	25.01	24.57	24.49	23.79	22.28	23.37	23.21	26.72	24.14	23.94	21.82	24.38	28.76	22.58	23.96	22.36	21.52	20.84	24.46	23.46	24.46	24.94	23.08	23.09	23.98	20.38	22.35	26.52	23.3	24.09
sc9 72h1_rep2	24.68	25.03	25.05	25.415	24.1	23.79	24.41	23.37	24	25.06	24.44	24.7	23.84	22.33	23.09	23.45	26.48	24.16	24.04	21.75	24.46	28.35	22.73	23.78	22.3	21.43	20.76	24.5	23.79	24.77	25.16	23.03	23.57	24.1	20.4	22.365	26.57	23.19	24.22
sc9 72h1_rep3	24.5	24.81	25.11	25.46	24.13	23.68	24.19	23.2	24.04	24.71	24.04	24.97	23.74	22.06	23.16	23.18	26.94	23.49	24	21.81	24.61	28.35	22.73	23.85	22.33	21.44	20.78	24.9	23.71	24.52	25.07	23.47	23.28	24.22	20.44	22.38	26.47	23.78	24.11
sc9 72h2_rep1	24.33	24.46	24.85	26.01	23.59	23.7	23.86	23.71	24.2	24.89	24.16	24.43	23.17	22.5	23.24	23.93	27.25	23.72	24.145	21.76	24.645	27.09	22.84	23.63	22.3	21.68	21.16	24.43	23.53	25.08	24.72	23.49	23.685	23	20.57	23.22	27.42	22.81	24.52
sc9 72h2_rep2	24.23	24.85	25.05	26.09	23.49	23.83	23.64	23.78	24.69	24.91	24.12	24.26	23.31	22.25	22.92	23.96	27.24	23.83	24.14	21.7	24.65	27.22	22.87	24.09	22.61	21.52	21.23	24.4	23.33	25.01	25.17	23.2	23.42	23.32	20.79	23.03	27.69	23.13	24.84
sc9 72h2_rep3	24.1	24.7	24.87	25.9	23.83	23.63	23.61	24.12	24.56	24.82	24.14	24.345	23.02	22.47	22.74	23.74	27.68	23.775	24.15	21.66	24.64	26.79	23.01	23.61	22.33	21.71	21.21	24.46	23.97	25.02	25.04	23.13	23.95	22.68	20.74	23.36	27.555	23.04	24.52
sc9 72h3_rep1	24.06	24.16	24.26	24.82	23.12	23.23	23.49	23.14	23.23	24.1	23.19	23.405	22.19	21.31	22.36	22.39	26.14	22.73	23.21	21.2	24.04	24.26	22.45	23.18	22.145	21.02	20.31	23.35	23.05	23.93	23.8	22.27	22.11	22.91	20.26	22.28	26.23	22.13	23.51
sc9 72h3_rep2	24.09	24.05	24.49	24.6	22.41	23.31	23.39	22.72	23.05	23.62	23.26	23.38	22.29	21.35	22.49	22.7	26.47	22.9	23.1	21.53	23.77	24.27	22.45	23.23	22.22	20.92	20.42	23.51	23.06	24	23.55	22.24	22.05	22.58	20.01	22.12	26.495	22.22	23.51
sc9 72h3_rep3	24.1	23.82	24.38	24.95	23.11	23.13	23.58	22.59	23.09	23.62	23.36	23.43	22.36	21.44	22.73	22.52	26.15	23.06	23.29	21.33	23.76	24.35	22.53	23.19	22.07	20.92	20.52	23.79	23.04	23.73	23.71	22.34	22.12	23.07	20.03	22.28	26.76	22.14	23.45
sc9 120h1_rep1	24.62	22.91	23.305	25.19	22.67	22.4	22.8	22.44	22.61	23.55	22.93	22.43	22.1	20.82	21.825	24.65	26.86	22.38	22.19	20.66	23.75	23.34	22.08	22.6	23.45	20.18	19.65	23.29	22.28	25.02	23.62	21.67	23.87	22.7	19.47	23.29	26.01	21.87	23.21
sc9 120h1_rep2	24.25	22.92	23.26	25.235	22.57	22.39	23.04	22.42	22.49	23.23	22.92	22.69	22.3	20.6	21.65	24.3	26.685	22.53	22.38	20.51	23.46	23.21	22.19	23.16	23.46	20.48	19.95	23.38	22.3	24.63	23.67	21.58	24.2	22.65	18.99	23.24	26.07	22.03	23.57
sc9 120h1_rep3	24.54	23.03	23.35	25.28	22.61	22.42	23.12	22.24	22.56	23.39	22.58	22.72	22.23	20.58	22	24.17	26.51	22.31	22.38	20.81	23.51	23.3	22.28	22.1	23.44	20.86	19.78	23.335	22.26	24.96	23.645	21.67	23.76	22.52	19.34	23.27	26.05	21.46	23.34
sc9 120h2_rep1	24.31	23.07	23.38	25.16	22.5	22.33	23.25	22.18	23.23	24.01	22.48	22.67	22.14	20.93	21.97	24.84	27.22	22.185	22.27	21.14	24.2	23.24	22.29	22.48	25.25	20.62	20.02	22.84	22.59	25.13	25.15	21.89	24.4	23.32	19.01	23.15	26.07	21.75	22.89
sc9 120h2_rep2	24.06	23.11	23.39	25.36	22.32	22.33	23.14	22.04	23.38	24.235	22.47	22.44	22.24	20.91	22.38	24.62	27.44	22.28	22.55	21.11	24.29	23.16	22.39	22.72	25.49	20.53	20.06	22.79	22.4	25.13	24.77	21.97	23.9	23.25	19.22	23.11	26.29	21.84	23.12
sc9 120h2_rep3	24.1	23.21	23.64	25.28	22.48	22.41	23.27	22.28	23.21	24.46	22.31	22.5	21.83	20.8	21.98	24.3	27.33	22.09	22.6	21.07	24.35	23.16	22.4	22.75	25.37	20.44	20.14	23.17	22.57	25.14	24.96	22.05	24.2	23.41	19.115	23.18	26.27	21.66	22.86
sc9 120h3_rep1	24.27	23.68	23.7	26.21	23.19	22.77	23.77	23.13	23.25	24.02	23.1	23.1	22.22	21.11	22.34	25.11	27.58	22.58	22.62	21.75	25.25	24.24	22.5	23.02	24.11	21.01	20.37	24.14	22.84	25.89	24.44	22.31	25.195	23.9	19.74	23.815	27.04	22.01	23.12
sc9 120h3_rep2	24.19	23.35	23.8	26.22	23.15	22.74	23.95	22.73	23.41	23.77	23.28	23.23	22.45	21.05	22.7	25.25	27.49	22.35	23.12	21.85	25.11	23.69	22.6	23.07	24.2	21.08	20.2	24.45	22.71	26.05	24.07	22.27	25.22	24.03	19.4	23.77	27.46	22	23.27
sc9 120h3_rep3	24.26	23.23	23.52	26.21	23.14	22.93	23.18	22.65	23.33	23.67	22.79	22.94	22.57	20.96	22.08	25.13	27.67	22.38	22.59	21.17	25.42	23.91	22.75	23.14	24.16	20.68	20.41	24.64	22.57	25.68	24.06	22.13	25.17	23.79	19.38	23.86	27.01	22.005	23.29
GR891 0h1_rep1	23.2	22.805	23.89	25.02	22.53	24.7	23.27	23.065	23.47	23.75	22.51	23.32	21.97	20.92	21.99	23.85	25.99	23.08	23.13	21.44	25.47	23.86	22.18	23.07	21.48	20.43	20.48	25.74	24.6	24.46	23.005	22.33	22.26	23.65	20.5	23.16	28.23	21.27	23.24
GR891 0h1_rep2	23.27	22.85	23.48	25.08	22.45	24.49	23.25	22.62	23.75	22.86	22.25	23.52	22	20.61	21.68	24.06	26	22.73	22.95	21.76	25.51	24.03	22.37	23.04	21.68	20.52	20.52	25.82	24.09	24.21	22.8	22.13	22.19	23.55	20.45	23.23	28.02	21.29	23.24
GR891 0h1_rep3	23.15	22.76	23.52	25.09	22.52	24.55	23.24	23.51	23.19	23.33	22.49	23.26	22.05	20.79	22.11	23.79	25.88	22.33	23.21	21.58	25.46	24.05	22.22	22.97	21.61	20.5	21.12	25.78	24.345	24.31	23.21	22.19	22.28	23.45	20.62	23.29	28.125	21.27	23.24
GR891 0h2_rep1	22.72	22.01	23.22	24.68	22.12	24.06	22.45	22.35	22.52	22.44	22.39	22.49	21.24	20.14	21.82	24.09	25.79	22.3	22.21	21.15	25.6	22.96	21.82	23.07	21.88	19.95	20.19	23.28	21.89	25.18	21.87	21.51	21.89	22.18	19.82	23.37	28.19	21.385	22.18
GR891 0h2_rep2	22.4	22.01	23.19	24.95	21.88	23.82	22.68	22.2	22.62	22.4	22.2	22.35	21.63	20.05	21.74	24.28	26.12	22.16	22.21	21.18	25.92	22.81	21.78	22.45	21.72	20.36	20.3	23.08	21.96	25.24	22.16	21.43	22.16	22.44	20.64	23.2	28.76	21.26	22.52
GR891 0h2_rep3	22.72	21.99	23.06	25.01	21.73	24.29	22.24	22.28	22.3	21.96	22.04	22.55	21.55	20.18	21.36	23.98	25.93	22.15	22.28	21.11	25.48	23.03	21.61	22.53	21.57	20	20.19	23.13	22.06	25.29	21.93	21.47	22.23	22.3	20.4	23.12	28.04	21.51	22.15
GR891 0h3_rep1	22.82	22.22	23.37	25.48	21.99	23.41	22.89	21.73	22.19	22.62	22.37	22.37	21.66	20.05	21.77	24.04	26.91	22.31	22.7	21.14	26.65	22.11	22.18	22.92	21.76	20.56	21.11	22.77	22.14	25.84	23.06	21.24	22.4	23.52	19.64	23.66	29.14	20.85	22.33
GR891 0h3_rep2	22.95	22.26	23.51	26.06	22.09	23.16	22.44	21.81	22.14	22.54	22.27	22.15	21.67	19.97	21.59	24.18	26.89	22.46	22.28	21.17	26.47	22.11	22.3	22.85	21.62	20.62	20.65	22.76	22.1	25.34	22.76	21.42	22.28	23.6	19.64	23.46	29.26	21	22.35
GR891 0h3_rep3	23.2	22.4	23.46	25.68	22.11	23.13	22.36	22.18	22.06	22.42	22.36	22.25	21.66	20.14	22.14	24.24	26.78	22.1	22.36	21.2	26.83	22.09	22.26	23.03	21.79	20.81	20.42	23.03	22.12	25.58	23.29	21.21	22.42	23.19	19.9	23.61	29.45	20.93	22.24
GR891 6h1_rep1	23.3	23	23.09	23.92	22.39	23.17	22.93	22.33	22.57	21.25	22.81	22.04	21.44	20.91	21.39	23.47	25.58	22.15	22.69	22.12	23.11	22.35	19.92	20.66	22.47	22.51	21.51	23.46	21.06	24.14	22.98	21.82	22.52	24.05	18.72	22.56	24.7	21.15	22.32
GR891 6h1_rep2	23.41	23.17	22.84	23.88	22.39	23.02	22.95	22.38	22.82	22.69	22.54	22.33	21.66	20.58	21.56	23.49	25.3	22.25	22.74	22.17	23.23	22.44	20.25	20.75	22.89	22.37	21.48	23.38	20.85	24.05	23.02	21.74	22.42	24.03	18.93	22.64	24.62	21.29	22.37
GR891 6h1_rep3	23.48	22.94	23.03	24.07	22.26	22.95	22.58	22.25	22.74	22.71	22.76	22.05	21.57	20.84	21.56	23.51	25.49	22.11	22.64	22.18	23.6	22.4	20.22	21.01	22.51	22.55	21.4	23.39	21.12	24.04	23.18	21.89	22.47	24.01	19.48	22.74	24.74	21.28	22.63
GR891 6h2_rep1	24.75	24.25	24.11	24.31	23.88	23.99	23.88	24.17	24.26	24.54	24.3	23.32	23.14	22.1	23.305	24.01	26.17	23.51	23.69	22	23.67	25.53	22.75	23.95	22.15	21.61	21.01	23.14	22.98	24.43	24.5	22.96	22.79	24.36	20.12	23.09	25.24	22.4	23.58
GR891 6h2_rep2	24.96	24.13	24.13	24.45	23.96	23.85	23.89	23.94	24	24.53	24.25	23.53	23.52	22.03	23.19	23.96	26.09	23.53	23.82	21.86	23.78	25.49	22.91	24.01	22.12	21.63	21.11	23.81	23.43	24.36	24.69	22.79	23.31	24.27	20.03	23.05	25.35	22.45	23.97
GR891 6h2_rep3	24.99	24.13	24.04	24.5	24.18	24.03	23.69	23.58	24.13	24.23	23.72	23.5	23.23	21.77	23.42	23.87	26.09	23.49	23.66	21.79	23.47	25.64	22.83	23.5	22	21.4	21.16	24.03	23.35	24.25	24.54	22.72	23.32	24	20.09	22.92	25.58	22.5	23.65
GR891 6h3_rep1	24.78	24.18	24.44	24.43	24.06	24.53	24.03	23.24	24.22	24.83	24.46	23.72	23.49	22.56	23.06	24.08	25.62	23.97	24.02	22.12	24.93	24.29	22.69	23.37	22.12	21.84	21.49	23.72	23.28	23.93	24.62	23.32	23.64	24.76	21.08	22.94	25.01	23.52	23.84
GR891 6h3_rep2	24.65	24.53	24.28	24.39	24.06	23.93	24.04	23.28	24.76	24.65	24.15	23.53	23.34	22.42	23.58	23.84	25.95	24.33	24.27	21.98	24.22	24.16	22.88	23.61	22.13	21.77	21.4	23.97	23.1	24.22	24.82	23.26	23.53	24.76	20.68	22.94	25.22	23.52	23.97
GR891 6h3_rep3	24.16	24.47	24.28	24.31	24.04	24.04	24.03	23.46	24.85	24.8	24.24	23.98	23.43	22.4	23.24	24.1	25.58	23.89	24.27	22.07	24.54	24.22	22.77	23.66	22.1	21.71	21.48	23.42	23.58	23.98	25.09	23.34	23.7	24.39	20.61	22.75	25.23	23.52	24.02
GR891 12h1_rep1	24.34	23.64	24.19	25.12	23.98	24.21	23.68	22.66	23.51	24.725	23.25	23.58	23.18	21.27	22.95	24.01	25.69	23.73	23.48	21.65	24.9	23.41	22.51	24.09	23.06	21.46	20.94	23.58	22.88	24.05	24.13	23.12	23.4	23.62	20.2	23.01	25.15	22.39	23.32
GR891 12h1_rep2	24.17	23.7	24.3	25.1	24.06	24.14	23.99	22.48	23.25	24.05	23.42	23.32	22.88	21.24	22.99	23.9	26.1	23.88	23.45	21.94	24.77	23.43	22.62	23.79	23.16	21.77	21.05	23.12	22.82	24.22	24.19	22.99	23.18	23.73	20.09	23.04	24.88	22.53	23.27
GR891 12h1_rep3	24.24	23.65	24.14	24.89	24.01	24.11	23.79	22.38	23.08	24.2	23.35	23.36	22.93	21.54	22.94	23.95	25.63	23.69	23.69	22	24.81	23.23	22.72	24.01	23.44	21.65	20.82	23.35	22.82	24.07	24.27	23.06	23.28	23.49	20.24	23.16	25.015	22.42	23.37
GR891 12h2_rep1	25.09	24.69	25.41	25.65	25.01	24.73	24.91	23.74	25.08	25.06	24.58	24.6	24	22.11	23.78	24.35	27.04	24.76	24.15	22.52	25.52	25.23	23.48	24.68	23.49	22.3	21.71	24.34	23.42	24.39	25.13	23.7	24.07	24.29	20.98	24.25	26.21	23.95	24.41
GR891 12h2_rep2	24.87	24.97	25.19	25.95	24.81	24.67	25	23.69	24.53	25.14	24.26	24.45	24.24	22.06	23.5	24.31	26.52	25.04	24.06	22.6	25.45	25.18	23.63	24.63	23.56	22.24	21.43	24.71	23.47	24.7	25.32	23.79	24.41	24.15	21.46	24.01	25.58	23.68	24.5
GR891 12h2_rep3	25.04	24.7	25.22	26.18	24.95	25.03	24.7	23.7	24.52	24.5	24.02	24.85	24.35	22.05	24.2	24.38	27.06	24.75	24.23	22.3	25.59	25.13	23.64	24.23	23.34	22.19	21.53	24.87	23.87	24.42	25.25	23.65	24.07	24.29	21.09	24.13	25.895	23.54	24.55
GR891 12h3_rep1	24.41	23.61	24.22	24.73	23.01	23.51	23.43	22.54	23.77	24.1	23.45	23.65	22.88	21.49	22.88	23.09	25.78	23.72	23.27	21.28	25.12	24.39	22.31	23.84	22.04	21.28	20.84	23.47	22.92	23.86	24.2	22.85	22.38	24.4	20.09	22.75	24.36	22.34	23.58
GR891 12h3_rep2	24.14	23.99	24.04	24.4	23.38	23.71	23.68	22.45	23.74	24.03	23.33	23.48	22.71	21.27	22.84	22.96	25.83	23.93	23.34	21.37	25.16	24.34	22.22	23.63	22.27	21.51	21.06	23.44	22.61	23.81	24.33	23.11	22.66	24.54	19.92	22.75	24.07	22.17	23.5
GR891 12h3_rep3	24.34	23.74	24.19	24.71	23.21	24.1	23.62	22.53	23.74	24.21	23.24	23.51	22.56	21.51	22.55	23.01	25.88	23.5	23.4	21.38	25	24.26	22.13	23.7	22.27	21.47	20.87	23.45	23.05	23.82	24.58	23.01	22.77	24.52	20.04	22.86	24.65	22.2	23.6
GR891 24h1_rep1	23.55	23.1	23.89	25.01	23.15	23.06	22.87	22.44	22.94	23.72	22.5	23.22	22.37	20.76	21.88	23.01	26.15	22.47	22.11	21.3	24.42	22.6	22.46	23.25	21.55	20.6	20.66	23	22.8	23.84	23.49	22.26	22.05	24.13	20.08	22.11	25.19	22.49	23.34
GR891 24h1_rep2	23.38	23.14	23.61	24.59	23.2	23.13	22.92	22.45	22.87	23.43	22.71	23.12	22.15	20.71	21.91	22.93	25.74	22.44	22.14	21.24	24.28	22.54	22.02	23.21	21.7	20.58	20.62	22.82	22.64	23.94	23.35	22.1	22.1	24.25	20.09	22.17	25.39	22.29	23.05
GR891 24h1_rep3	23.58	23.07	23.78	24.76	23.05	23.31	23.02	22.41	22.88	23.53	22.44	22.96	22.31	20.91	21.96	23.13	25.43	22.26	22.41	21.37	24.07	22.28	22.08	23.4	21.36	20.63	20.59	23	23.16	23.78	23.78	22.19	22	24.58	20.47	21.94	25.15	22.69	23.1
GR891 24h2_rep1	24.31	23.52	23.62	25.24	23.62	23.52	23.48	23.06	23.52	23.895	23.36	23.41	22.85	21.28	23.295	23.12	25.94	23.14	22.5	21.75	23.62	24.46	22.54	23.86	21.5	20.88	21.14	23.29	23.31	24.39	24.13	22.49	22.06	24.19	20.7	22.06	26.03	22.24	23.44
GR891 24h2_rep2	24.22	23.58	24.19	25.04	23.69	23.68	23.8	22.7	23.46	24.04	23.22	23.4	23.06	21.3	23.39	23.11	25.88	23.45	22.47	21.53	23.81	24.01	22.92	23.92	21.34	21.21	21.47	23.57	23.05	24.71	24.34	22.61	22.12	24.34	20.68	21.79	26.23	22.03	23.87
GR891 24h2_rep3	24.265	23.46	24.03	25.51	23.59	23.69	23.31	22.77	23.23	23.75	23.18	23.97	22.955	21.12	23.2	23.19	25.67	23.42	22.46	21.59	23.58	24.37	22.72	23.71	21.43	21.02	21.21	24.28	23.21	24.48	24.05	22.55	22.11	24.09	20.44	22.03	26.22	22.06	23.54
GR891 24h3_rep1	24.65	24.09	24.71	25.49	24.05	23.24	23.85	23.17	23.58	24.41	23.33	23.84	23.04	21.87	22.98	23.89	26.46	23.9	23.25	22.15	24.11	25.05	22.84	23.78	22.63	21.63	21.47	23.77	23.57	24.81	25.59	22.63	22.81	24.43	21.2	22.12	25.35	22.47	24.43
GR891 24h3_rep2	24.85	24.02	24.55	25.5	23.99	23.38	24.2	23.04	23.86	24.18	23.39	23.73	23.08	21.34	23.72	23.45	26.39	23.72	23.32	22.04	23.97	25	22.92	24.1	22.73	21.35	21.38	23.91	23.31	24.5	25.78	22.95	23.05	24.26	20.84	22.18	25.29	22.62	24.01
GR891 24h3_rep3	24.36	24.01	24.86	25.99	24.02	23.1	23.98	23.24	24.09	24.24	23.22	23.785	23.09	21.77	23.02	23.53	26.11	23.81	23.24	22.04	24.05	24.9	22.84	24.06	22.75	21.27	21.44	24.19	23.75	24.79	25.97	22.64	23.15	24.44	20.68	22.28	25.32	22.41	23.81
GR891 72h1_rep1	24.05	23.66	23.99	25.28	22.81	22.84	23.9	22.82	23.31	23.67	23.2	23.33	22.37	21.07	22.15	22.83	26.12	22.64	22.53	21.66	23.93	24.28	22.7	23.43	22.14	20.98	20.61	23.33	23.09	23.935	23.63	22.56	22.14	23.21	19.78	22.37	26.85	22.32	23.26
GR891 72h1_rep2	24.11	23.53	24.03	25.11	23.11	23.03	23.64	22.83	23.31	23.7	23.04	23.63	22.33	21.03	22.23	22.85	26.34	22.47	22.7	21.8	23.57	24.22	22.77	23.38	22.14	21.03	20.76	23.53	23.05	23.98	23.56	22.29	22.1	23.64	20.05	22.26	26.62	22.13	23.24
GR891 72h1_rep3	23.99	23.49	23.95	25.26	23.19	23.03	23.64	23	23.45	23.87	22.94	23.29	22.55	21.05	22.01	23.06	26.01	22.44	22.99	21.83	23.86	24.18	22.76	23.4	22.14	21.11	20.76	23.18	23.15	23.89	23.85	22.35	22.14	23.27	20.51	22.29	26.735	22.31	23.25
GR891 72h2_rep1	24.26	23.49	23.97	25.16	23.4	23.11	23.4	23.1	23.34	23.68	23.27	23.01	22.54	20.85	22.69	23.1	25.92	22.86	22.59	21.5	23.15	23.47	22.7	23.62	21.88	20.78	21.08	23.285	22.92	24.23	23.97	22.21	22.34	23.61	20.1	22.05	26.86	22.08	23.04
GR891 72h2_rep2	24.2	23.16	24.04	24.94	23.38	23.27	23.76	22.88	23.06	23.52	23.45	23.03	22.65	20.84	22.28	22.78	26.46	22.96	22.55	21.65	23.1	23.29	22.55	23.71	21.91	21.25	21.02	23.33	23.21	24.12	23.67	22.38	21.97	23.39	20.16	22.06	27.08	22.03	23.115
GR891 72h2_rep3	24.31	23.34	23.9	25.1	23.32	23.16	23.5	22.6	23.12	24.01	23.06	23.16	22.76	20.86	22.63	23.09	26.16	23.02	22.51	21.58	23.23	23.45	22.32	23.38	22.25	21	20.97	23.24	23.08	24.36	23.82	22.11	22.27	23.67	20.1	22.02	26.58	22.07	23.19
GR891 72h3_rep1	24.33	23.77	24.79	24.89	23.58	23.66	23.78	23.83	23.7	24.16	23.1	23.58	22.98	21.46	22.6	22.73	26.26	23.15	22.97	22.11	24.02	25.01	23.01	23.77	21.86	21.27	21.27	24.55	23.64	24.45	24.1	22.67	22.02	24.65	20.675	22.06	26.84	22.43	23.79
GR891 72h3_rep2	24.25	24.03	24.53	25.25	23.71	23.23	23.87	23.64	24.12	23.94	23.09	23.56	23.01	21.27	22.95	22.94	25.7	23.38	23.19	22.15	24.01	25.2	23.09	23.91	22.05	21.68	21.22	24.05	23.49	24.25	24.39	22.76	21.6	24.15	21.25	22.12	26.41	22.43	24.23
GR891 72h3_rep3	24.36	23.94	24.83	25.4	23.24	23.55	23.94	23.52	24.09	24.01	23.33	23.6	22.78	21.24	22.7	22.95	26.14	23.265	23.11	22.07	23.71	24.93	23.06	23.78	21.81	21.35	21.21	24.55	23.63	24.35	24.47	22.75	21.76	23.83	21.11	22.05	26.81	22.44	23.94
GR891 120h1_rep1	24.15	23.06	23.35	25.91	23.1	22.01	23.08	22.14	23.02	23.15	22.42	22.5	22.16	20.7	21.7	24.63	26.68	22.04	22.23	20.93	23.28	23.8	21.89	22.73	24.22	20.3	19.84	23.2	22.35	25.38	24.16	21.89	24.42	22.98	19.16	22.97	25.82	21.72	22.78
GR891 120h1_rep2	24.15	23.07	23.53	25.99	22.78	22.24	22.86	22.01	23.05	23.08	22.51	22.42	22.1	20.59	21.68	24.61	26.84	22.16	22.01	20.83	23.27	23.87	22.06	22.69	24.02	20.32	19.65	23.36	22.46	25.4	24.125	21.8	24.475	23.19	19.14	22.87	25.72	21.57	22.55
GR891 120h1_rep3	24.13	23.02	23.33	25.81	22.65	22.08	22.71	22.06	23.035	23.08	22.4	22.4	22.35	20.81	21.83	24.44	27.15	22.02	22.35	21.17	23.38	24.1	22.01	22.8	24.4	20.23	19.51	23.28	22.49	25.36	24.09	21.79	24.53	22.98	19.72	23.07	26.02	21.55	22.71
GR891 120h2_rep1	23.06	22.45	23.31	25.11	22.24	21.98	22.26	22.12	22.46	22.81	22.16	22.02	22.205	20.1	21.36	22.81	26.1	21.6	22	20.47	22.46	23.2	21.49	22.29	22.46	19.82	19.47	22.77	22.02	24.31	23.355	21.63	22.02	22.97	18.62	22.17	25.35	21.33	22.26
GR891 120h2_rep2	22.95	22.57	23.13	24.26	22.19	22.1	22.61	22.01	22.42	22.92	22.24	21.92	22.04	20.12	21.27	23.16	26.11	21.94	21.55	20.45	22.15	23.25	21.55	22.43	22.27	20.21	19.5	23.26	22.12	24.34	23.49	22.03	22.44	22.84	18.9	22.02	25.78	21.3	22.61
GR891 120h2_rep3	22.99	22.43	23.15	24.74	22.09	22.14	22.42	22.06	22.38	22.63	21.71	22.25	22.37	20.09	22.09	22.94	26.12	21.22	21.75	20.48	22.29	23.42	21.67	22.3	22.26	20.01	19.37	23.04	22.19	24.2	23.22	21.59	22.13	22.8	19.35	22.095	25.59	21.38	22.25
GR891 120h3_rep1	24.03	23.12	23.81	25.95	23.11	22.41	22.96	22.45	22.88	23.38	22.57	22.43	22.24	20.77	21.81	23.45	26.35	22.68	22.27	21.09	23.38	22.8	21.88	22.93	22.9	20.12	20.06	23.94	22.63	24.61	23.64	22.08	23.46	23.17	19.58	22.48	25.71	22.29	22.68
GR891 120h3_rep2	24.12	23.25	23.55	25.8	23.05	22.54	23.03	22.17	23.01	23.69	22.42	22.48	22.51	20.47	21.83	23.34	26.62	22.9	22.53	21.14	23.25	22.79	21.86	23.06	22.9	20.23	19.95	23.53	22.53	24.35	24.1	22.3	23.38	23.36	19.24	22.52	26.18	22.21	22.67
GR891 120h3_rep3	24.07	23.2	23.68	25.51	22.99	22.39	22.72	22.21	23.25	23.65	22.63	22.59	22.15	20.49	21.72	23.43	26.64	22.43	22.42	21.12	23.27	22.91	21.94	23.18	23.23	20.27	19.91	24.02	22.71	24.22	24	22.19	23.41	23.42	19.22	22.43	25.945	21.77	22.69
JG1301 0h1_rep1	22.27	23.18	23.2	26.15	22.21	23.93	22.75	22.5	22.01	22.19	22.17	22.11	21.27	20.19	21.55	23.91	26.84	22.29	22.4	21.13	23.445	20.96	22.35	22.4	21.62	20.11	20.57	23.12	22.08	26.36	22.81	21.22	22.82	21.01	19.69	23.61	28.3	20.48	22.34
JG1301 0h1_rep2	22.2	23.19	23.1	26.25	22.14	23.75	22.36	22.16	22.06	21.96	22.18	22.32	21.69	20.1	21.48	23.95	27.01	22.14	22.26	21.38	23.45	21.06	22.23	22.14	21.26	20.09	20.51	23.18	22.08	26.07	22.86	21.21	23.37	21.09	19.7	23.45	28.17	20.27	22.39
JG1301 0h1_rep3	22.16	23.14	23.09	26.02	22.04	23.86	22.4	22.07	21.57	22.04	22.19	22.16	21.53	19.87	21.56	23.9	27.14	22.71	22.4	21.2	23.44	21.17	22.21	22.34	21.2	20.15	20.24	23.22	22.14	26.77	22.64	21.23	23.18	21.2	19.695	23.75	23.1	20.49	22.37
JG1301 0h2_rep1	22.14	23.45	23.35	23.15	22.01	23.9	22.69	22.28	22.3	21.93	22.12	22.77	21.71	20.27	21.57	23.34	24.87	22.59	22.59	21.31	24.74	21.94	22.33	22.53	21.18	20.62	20.36	23.26	22.04	23.15	23.18	21.58	21.55	22.21	19.92	22.43	22.59	20.86	22.88
JG1301 0h2_rep2	22.91	23.26	23.27	23.16	22.11	24.25	22.92	22.28	22.5	22.55	22.11	22.56	21.59	20.2	21.67	23.39	25.08	22.51	22.45	21.35	24.43	21.87	22.17	22.44	20.7	20.51	20.46	23.07	22.1	23.6	23.05	21.6	21.41	22.22	20.07	22.435	22.74	20.91	22.64
JG1301 0h2_rep3	22.51	23.42	23.26	23.68	22.05	23.96	22.82	22.22	22.07	22.5	22.13	22.53	21.66	20.42	21.6	23.12	24.76	22.49	22.67	21.37	24.75	21.71	22.22	22.37	21.05	20.34	20.34	23.16	22.13	23.1	23.23	21.4	21.66	22.36	20.02	22.44	22.5	21.27	22.71
JG1301 0h3_rep1	22.98	24.09	23.94	23.62	22.19	24.24	23.28	23	22.26	22.65	22.87	22.38	21.77	20.79	22.15	23.21	25.02	23.11	22.88	21.76	24.685	21.03	22.36	23.23	21.36	20.65	20.64	22.72	22.28	23.44	22.62	21.89	22.23	21.94	19.73	22.68	23.12	20.69	22.41
JG1301 0h3_rep2	22.72	23.8	23.76	23.65	22.22	24.44	23.5	22.82	22.16	22.62	22.73	22.3	21.97	20.61	22.24	23.23	24.85	23.04	22.86	20.43	24.55	20.86	22.36	23.07	21.27	20.81	20.66	23.04	22.41	23.27	22.93	22.07	21.7	21.9	19.95	22.58	23.17	20.65	22.78
JG1301 0h3_rep3	22.75	23.89	23.68	23.57	22.06	24.07	23.25	22.61	21.88	22.46	22.18	22.57	21.88	20.57	22.38	23.26	24.68	23.05	23.03	21.63	24.82	21	22.36	22.76	21.51	20.77	20.61	23.03	22.44	23.18	22.46	21.78	21.96	21.84	19.73	22.94	23.145	20.89	22.39
JG1301 6h1_rep1	24.9	25.11	24.59	23.87	24.18	24.68	24.59	23.91	23.96	25.41	24.59	23.2	23.28	23.05	23.1	24.01	25.25	24.34	24.52	22.01	24.65	22.22	23.14	24.01	22.65	22.21	21.55	24.23	24.13	23.88	25.08	23.48	23.64	24.39	21.09	23.44	23.48	22.5	24.42
JG1301 6h1_rep2	24.98	25.19	24.45	24.19	24.03	24.82	24.55	23.24	24.03	24.87	24.65	23.23	23.57	23.13	23.11	24.08	25.22	24.53	24.53	22.03	24.32	22.45	23.18	23.82	22.87	22.3	21.66	24	24.17	23.9	25.01	23.45	23.78	24.09	20.59	23.47	23.61	22.69	24.35
JG1301 6h1_rep3	24.83	25.3	24.67	24.1	24.26	25.14	24.4	23.46	24.01	25.08	24.45	23.32	23.46	23.07	23.09	24.09	25.235	24.22	24.89	22.03	24.64	22.48	23.08	24.04	22.67	22.26	21.93	24.115	24.14	24.1	25.01	23.38	23.67	23.84	21.02	23.69	23.54	22.82	24.36
JG1301 6h2_rep1	25.16	26.18	25.25	23.89	24.85	24.95	24.89	23.69	24.32	25.08	25.15	23.7	24.09	23.53	23.82	24.78	25.82	24.96	25.67	22.59	24.79	22.87	23.61	24.15	22.95	22.75	21.81	23.05	24.2	24.15	25.35	24.37	24.12	24.67	21.25	23.73	24.26	23.48	25.07
JG1301 6h2_rep2	25.21	26.07	25.08	23.925	24.73	25.09	25.07	24.01	24.28	25.245	25.07	23.67	24.01	23.53	23.79	24.63	25.5	24.86	25.23	22.24	24.86	22.89	23.77	24.095	22.98	22.98	21.95	23.41	24.28	24.25	25.27	24.26	24.2	24.74	21.25	24.19	24.25	23.85	25.01
JG1301 6h2_rep3	25.26	26	25.12	23.96	24.73	24.88	25.23	24.06	24.33	25.41	25.02	23.41	24.03	23.78	23.69	24.48	25.34	24.75	25.49	22.57	25.24	22.76	23.5	24.04	23.01	23.15	22.03	23.77	24.34	24.27	25.51	24.1	24.37	25.01	21.25	23.94	24.255	23.35	24.82
JG1301 6h3_rep1	23.89	24.75	24.47	24.11	23.33	24.32	24.01	23.11	23.29	25.33	24.44	22.58	22.66	22.66	23.3	24.48	25.17	24.33	24.31	21.78	24.29	22.01	22.23	24.01	23.02	22.11	21.17	23.84	23.56	24.12	23.8	23.12	23.41	23.52	20.38	23.21	23.65	22.15	23.93
JG1301 6h3_rep2	23.98	24.83	24.38	24.13	23.38	24.3	24.25	22.66	23.04	24.82	24.54	22.88	22.75	22.63	23.47	24.39	25.09	24.35	24.21	21.58	24.28	21.84	22.8	24.2	23	22.35	21.31	23.78	23.56	23.68	24.26	22.97	23.72	23.62	20.3	23.61	23.76	22.46	24.2
JG1301 6h3_rep3	23.77	24.86	24.34	24.05	23.38	24.59	24.2	22.94	23.67	24.6	24.13	22.84	22.73	22.71	23.73	24.19	25.04	24.29	24.15	21.61	24.5	21.92	22.52	23.5	22.72	22.51	21.36	24.04	23.73	23.72	23.86	22.85	23.32	23.58	20.26	23.6	23.79	22.47	23.8
JG1301 12h1_rep1	24.02	25.4	24.69	24.87	24.15	25.23	24.88	23.65	23.42	25.2	23.21	23.53	23.49	22.24	23.25	23.76	25.46	24.13	24.44	22.74	26.62	21.61	23.54	24.23	22.24	22.26	22.08	24.52	23.7	23.96	24.99	24.21	23.79	24.19	21.18	23.53	24.1	23.16	25.14
JG1301 12h1_rep2	23.87	25.43	24.88	24.935	23.93	24.92	24.48	23.36	23.53	25.06	23.45	23.57	23.68	22.09	23.49	23.78	25.46	24.23	24.77	22.7	26.68	21.73	23.69	24.15	22.25	22.39	22.19	24.6	23.85	23.87	24.88	23.74	23.55	24.27	21.22	23.49	24.19	23.14	25.13
JG1301 12h1_rep3	24.18	25.23	24.81	25	24.26	25.3	24.52	23.19	23.37	24.81	23.59	23.64	23.41	22.14	23.3	24	25.88	24.01	24.43	22.43	26.89	21.96	23.38	24.47	22.22	22.4	21.98	24.63	23.51	23.56	24.73	23.84	23.57	24.11	21.34	23.29	24.41	23.13	24.8
JG1301 12h2_rep1	24.46	25.21	25.21	25.77	24.59	25.35	24.48	23.31	23.51	25.29	24.12	24.01	23.76	22.13	23.49	24.02	26.64	24.49	24.81	22.65	25.97	21.74	23.42	24.43	23.11	22.43	22.01	24.22	23.96	25.17	25.32	23.49	24.04	24.08	21.11	23.93	26.13	23.05	24.91
JG1301 12h2_rep2	24.44	25.64	25.2	25.63	24.36	24.87	24.32	22.82	23.18	24.67	24.09	23.92	23.72	22.03	23.8	23.82	26.11	24.71	24.5	22.64	26.47	21.88	23.52	24.7	23.25	22.46	22.02	24.21	23.67	25.47	25.23	23.74	23.82	24.05	21.14	23.93	26.02	23.15	24.61
JG1301 12h2_rep3	24.61	25.15	25.41	25.73	24.47	25.3	24.42	23.25	23.24	25.01	24.2	23.85	23.78	22.1	23.67	24.39	26.92	24.52	24.69	22.88	26.15	21.75	23.61	24.65	23.51	22.39	22.1	24.29	23.65	25.3	25.44	23.62	24.09	24	21.68	24.04	26.02	23.05	24.67
JG1301 12h3_rep1	22.84	23.47	23.42	23.21	22.14	23.4	22.48	21.69	21.76	22.84	22.8	21.83	21.57	20.33	21.72	22.78	24.24	22.25	22.58	20.88	24.89	20.21	21.79	22.77	21.38	20.49	20.39	23.32	22.08	23.23	23.67	21.74	22.31	22.89	19.23	22.16	22.79	21.27	22.93
JG1301 12h3_rep2	22.39	23.05	23.27	23.37	22.35	23.49	22.54	21.61	21.83	23.03	22.53	21.97	21.615	20.2	22.01	22.86	24.32	22.88	22.48	20.77	25.07	20	22.3	22.61	21.29	20.7	20.6	22.85	21.98	22.89	23.83	22.05	22.35	23.12	19.79	22.27	23.05	21.72	23.04
JG1301 12h3_rep3	22.06	23.17	23.24	23.16	22.28	23.49	22.34	21.74	21.69	22.96	22.28	22.41	21.66	20.25	22.34	22.65	24.14	22.54	22.36	20.65	25.06	20.21	21.86	22.53	21.48	20.58	20.44	22.96	21.81	23.14	23.65	21.77	22.5	23.15	19.29	22.35	22.93	21.24	23.02
JG1301 24h1_rep1	24.33	26.24	26.15	25.6	24.71	25.71	25.69	24.3	24.65	26.285	25.46	24.35	24.24	23.26	24.6	25	26.28	24.36	25.35	23.24	27	23.16	23.29	25.31	24.05	23.74	23.25	25.06	25.77	24.87	25.16	24.59	24.6	24.31	22.18	23.27	24.58	23.67	25.63
JG1301 24h1_rep2	24.32	26.18	25.81	25.65	24.58	25.4	25.19	23.95	24.64	26.43	25.71	24.51	24.68	23.31	24.45	25.58	26.44	24.79	25.47	23.47	26.82	23.19	23.53	25.34	23.81	23.58	23.2	25.08	26.15	24.55	25.76	24.37	24.08	24.31	22.23	23.3	24.51	24.17	25.91
JG1301 24h1_rep3	24.09	26.2	26.25	25.61	25.06	25.7	25.47	23.93	24.29	26.14	26.01	25.09	24.71	23.51	24.525	25.12	26.24	24.56	25.2	23.36	26.85	23.13	23.41	25.19	23.7	23.28	23.29	25.16	25.24	24.45	25.27	24.56	24.14	24.4	22.7	23.36	24.43	23.99	25.4
JG1301 24h2_rep1	25.15	25.81	26.02	24.68	24.71	25.09	25.02	24.01	24.23	25.69	25.32	24.16	24.51	23.56	24.03	24.31	25.78	24.15	24.79	22.5	26.58	23.21	23.4	25.11	22.89	23.13	23.01	24.795	25.19	24.1	25.7	24.54	24.54	24.16	22.28	22.63	24.24	23.38	25.49
JG1301 24h2_rep2	25.07	25.61	25.59	24.46	24.92	25.05	25.05	23.95	23.78	25.77	25.13	24.08	24.44	23.33	24.18	24.5	25.54	24.29	25	22.64	26.95	22.985	23.5	25.2	22.81	23.1	22.92	24.83	24.74	24.13	25.98	24.51	24.39	24.13	22.16	22.785	24.46	23.1	25.61
JG1301 24h2_rep3	25.06	25.46	25.77	24.73	24.8	25.08	24.97	24.04	24.04	26.14	25.27	24	24.91	23.53	24.57	24.53	25.58	24.04	24.82	22.57	26.87	22.76	23.33	25.09	22.99	23.17	23	24.76	25	24.15	25.83	24.39	24.59	24.09	22.22	22.94	24.22	23.47	25.35
JG1301 24h3_rep1	24.58	25.92	25.52	24.8	25.11	24.54	24.64	23.7	24.03	26.12	25.4	23.46	24.19	23.08	24.45	24.23	25.65	24.3	24.68	22.25	26.28	22.22	23.07	24.64	22.7	22.58	22.49	24.71	24.32	24.04	25.74	24.11	23.4	23.43	21.63	22.39	23.82	23.39	25.03
JG1301 24h3_rep2	24.47	25.68	25.71	24.57	24.74	24.52	24.6	23.57	24	26.43	25.34	23.44	24.64	23.07	24.02	24.35	26.02	24.09	24.97	22.14	25.79	22.14	23.33	24.94	22.53	22.64	22.64	24.87	24.2	24.14	25.23	24.125	23.51	23.67	21.84	22.54	24.07	23.38	25.39
JG1301 24h3_rep3	24.19	25.59	25.39	24.89	24.95	24.42	24.92	23.72	23.72	26.2	24.98	23.45	24.41	23.02	24.79	24.38	26.18	24.11	24.88	22.24	26.44	22.53	23.21	24.92	22.65	22.7	22.34	25.03	24.79	23.76	26	24.14	23.62	23.45	21.6	22.4	24.39	23.37	25.04
JG1301 72h1_rep1	25.99	25.55	25.12	26.45	24.02	23.8	24.455	23.92	24.5	24.93	24.94	24.26	24.03	22.4	23.26	23.59	27.445	23.95	24.05	22.35	26.01	25.83	23.03	24.39	22.7	22.17	21.46	24.33	24.08	25.25	26.02	23.69	23.12	24.48	21.04	24.05	28.6	23.19	24.82
JG1301 72h1_rep2	26.09	25.38	25.31	26.65	23.8	24.1	24.43	23.48	24.31	24.92	25.08	24.21	24.03	22.37	23.22	23.9	27.56	24.18	24.16	22.28	26.03	26.04	23.08	24.53	22.89	22.08	21.77	24.42	23.76	25.34	25.69	23.47	23.4	24.52	20.81	23.885	28.77	23.08	24.93
JG1301 72h1_rep3	25.92	25.16	25.215	26.85	24.19	24.29	24.48	23.52	24.36	24.94	24.94	24.19	23.85	22.45	23.68	23.58	27.33	24.02	24.18	22.13	26.03	26.05	23	24.57	23	22.12	21.9	24.51	23.57	25.07	26.05	23.63	23.54	24.39	20.925	23.72	28.24	23.35	24.58
JG1301 72h2_rep1	24.91	23.91	24.12	24.9	23.24	23.31	23.57	22.85	23.34	23.46	23.49	23.21	22.57	21.38	22.52	22.9	26.14	22.93	23.09	21.51	24.15	23.91	22.51	23.3	22.36	21.32	20.76	24.19	23.18	24.23	24.45	22.65	22.2	23.23	20.02	21.75	26.47	22.1	23.69
JG1301 72h2_rep2	25.04	24.01	23.98	24.63	23.12	23.5	23.63	22.73	22.96	23.6	23.36	23.13	22.65	21.29	22.52	22.74	26.03	22.76	23	21.55	24.07	24.1	22.75	23.36	22.31	21.15	20.74	24.52	23.11	24.42	25.05	22.42	22.28	23.44	20.07	21.88	26.62	22.11	23.62
JG1301 72h2_rep3	24.97	23.91	24.09	24.64	23.13	23.27	23.56	22.83	23.14	23.63	23.71	23.1	22.69	21.48	22.41	22.56	25.92	22.75	23.51	21.38	24.26	23.79	22.75	23.41	22.16	21.14	20.85	24.02	23.07	24.61	24.81	22.34	22.12	23.335	20.39	22.11	26.69	22.11	23.64
JG1301 72h3_rep1	25.3	25.1	25.46	25.9	23.84	23.99	24.27	23.81	23.8	24.96	25.2	23.74	23.53	22.17	23.14	23.93	27.06	23.88	23.79	21.9	24.24	24.5	22.47	24.21	23.06	21.74	21.32	24.72	23.73	25.7	25.63	23.19	23.25	23.26	20.57	22.84	28.14	22.79	24.4
JG1301 72h3_rep2	25.43	24.62	25.55	26.15	23.74	24.05	24.61	23.41	23.85	24.74	24.33	23.71	23.91	22.01	23.27	24.18	27.14	24.01	23.86	22.14	24.27	24.49	23.05	24.02	23.43	21.94	21.9	24.76	23.36	25.56	25.17	23.45	23.25	23.2	20.63	23.09	28.18	22.745	24.81
JG1301 72h3_rep3	25.46	24.8	24.86	26.04	23.7	24.05	24.39	23.48	23.68	24.36	24.26	23.76	23.82	21.81	23.31	23.85	27.19	23.89	23.78	21.61	24.35	24.68	22.77	23.91	23.13	22.01	21.66	24.68	23.52	25.73	25.46	23.86	23.25	23.1	20.51	23.02	28.16	22.7	24.48
JG1301 120h1_rep1	24.3	22.78	23.07	25.8	22.15	22.21	22.81	22.07	21.84	22.92	22.44	22.12	21.39	20.26	21.31	23.55	26.08	21.85	21.88	20.36	23.21	23.75	21.75	22.15	23.16	20.39	19.52	22.87	22.04	24.44	23.33	21.35	22.62	22.48	18.71	22.58	26.5	21.29	22.7
JG1301 120h1_rep2	24.27	22.81	23.13	25.38	21.81	22.11	22.7	21.67	22.23	22.69	22.23	22.23	21.4	20.33	21.15	23.54	26.33	22	22.07	20.33	22.92	23.6	21.72	22.23	23.3	19.91	19.54	23.08	22.26	24.73	23.17	21.57	22.78	22.37	18.88	22.59	26.52	21.23	22.74
JG1301 120h1_rep3	24.08	22.69	23.1	25.05	22.11	22.26	22.5	21.76	22.23	22.72	22.31	22.09	21.42	20.18	21.93	23.34	26.5	21.83	22.08	20.2	23.02	23.38	21.58	22.26	23.23	20.04	19.39	23.08	22.12	24.95	23.22	21.46	22.7	22.18	19.21	22.46	26.51	21.92	22.5
JG1301 120h2_rep1	24.6	24.23	23.62	24.54	22.81	22.24	23.96	23.47	23.54	24.54	22.59	23.19	22.34	21.1	22.73	23.9	25.99	22.42	23.15	21.05	23.39	20.55	22.94	22.67	23.6	20.77	20.08	24.97	23.06	25.1	24.56	22.26	23.56	22.29	19.32	22.29	26	23.1	26.12
JG1301 120h2_rep2	24.59	24.27	23.81	24.89	23.05	22.4	23.78	23.34	23.34	24.92	22.69	23.25	22.28	21.08	22.13	23.72	26.38	22.79	23.27	21.07	23.6	20.57	23	22.63	23.62	20.86	20.1	25.06	22.97	25	24.88	22.11	23.35	22.1	19.38	22.6	25.46	23.08	25.58
JG1301 120h2_rep3	24.61	24.13	23.99	25	23.08	22.27	23.83	23.4	23.36	24.68	22.75	23.13	22.46	21.44	22.25	23.72	26.35	22.87	23.21	21.22	23.59	20.63	23.02	22.75	23.53	20.7	19.96	24.7	23.26	25.11	25.15	22.17	23.93	22.05	19.33	22.27	25.8	23.05	25.96
JG1301 120h3_rep1	24.11	23.8	24.46	24.98	23.64	23.02	23.43	23.09	23.63	24.08	23.615	23.09	22.77	21.63	23.06	23.44	26.01	23.1	23.16	21.88	23.43	24.15	23.03	23.62	23.95	21.53	20.89	23.96	23.08	24.74	24	22.4	22.36	22.97	19.8	22.48	26.53	22.6	23.47
JG1301 120h3_rep2	24.11	23.85	24.17	25.32	23.52	23.16	23.81	23	23.5	24.1	23.84	23.01	23.12	21.78	22.7	23.71	26.29	23.05	23.1	21.99	22.55	24.14	23.37	23.81	24.07	21.92	21.02	23.48	23.19	24.675	23.96	22.59	22.79	23	20.1	23.16	26.63	23.26	24
JG1301 120h3_rep3	24.27	23.64	24.17	25.17	23.65	23.11	23.74	23.02	23.45	23.86	23.39	23.05	22.98	21.64	23.33	23.54	26.36	23.09	23.15	21.83	23.15	24.22	23.13	23.39	24.03	21.27	21.12	23.7	23.06	24.61	23.67	22.46	22.83	23.19	19.79	23.14	26.73	22.75	23.36
154 0h1_rep1	24.63	23.72	25.16	27.05	24.08	25.39	23.93	24.73	24.25	23.65	23.73	24.14	23.55	21.73	22.91	24.8	28.1	25.15	24.03	22.48	25.25	25.64	23.49	23.72	21.9	21.3	21.63	25.28	23.66	26.46	25.16	23.11	24.19	23.86	21.49	24.07	29.31	22.34	23.79
154 0h1_rep2	24.77	24.08	24.94	27.24	24.06	25.33	23.8	24.13	24.3	23.72	23.28	23.8	23.39	21.67	23.09	24.6	27.83	24.62	23.75	22.5	25.225	25.59	23.64	23.87	22.22	21.37	21.28	24.42	23.25	26.25	25.08	23.27	23.27	24.04	21.43	24.07	29.52	22.77	23.91
154 0h1_rep3	24.73	23.92	25.02	26.73	24.04	25.45	24.03	24.42	24.31	23.65	23.36	23.72	23.43	21.93	22.75	24.89	27.84	24.31	23.63	22.4	25.2	25.51	23.74	23.76	22.96	21.6	21.33	24.61	23.66	26.2	25.15	23.18	23.73	24.39	21.52	24.07	29.415	22.62	23.84
154 0h2_rep1	23.09	22.6	23.71	26.37	22.71	24.69	23.08	23.2	22.43	22.62	22.08	22.37	21.56	20.53	21.65	25.06	27.71	22.65	22.68	21.35	23.84	21.43	22.99	22.67	23.15	20.34	20.33	22.94	22.24	27.12	22.58	22.13	24.02	22.54	20.09	24.06	28.76	21.07	22.27
154 0h2_rep2	23.01	22.64	23.67	26.97	22.53	24.69	22.78	22.73	22.69	22.42	22.1	22.17	21.89	20.3	21.49	25.12	27.75	22.58	22.48	21.54	24.1	21.78	22.93	22.39	22.82	20.4	20.41	22.45	22.52	27.71	22.57	22.36	23.76	22.56	20	23.62	29.01	20.76	22.16
154 0h2_rep3	22.83	22.48	23.83	26.74	22.44	24.55	22.61	23.04	22.4	22.34	22.03	22.23	21.63	20.5	21.71	25.15	27.3	22.75	22.53	21.51	24.1	21.58	22.85	22.41	23.15	20.31	20.25	22.7	22.25	27	22.97	21.77	23.89	22.34	20.16	23.62	28.885	21.12	22.27
154 0h3_rep1	22.81	22.8	23.52	23.64	22.42	24.89	22.99	22.88	22.91	22.85	22.26	22.34	21.82	20.94	21.9	24.02	25.1	22.79	22.62	21.42	24.33	21.32	22.56	22.62	21.33	20.27	20.21	22.94	22.21	23.05	22.74	22.09	21.96	22.41	20.13	22.73	22.61	20.9	22.67
154 0h3_rep2	22.69	22.78	23.65	23.97	22.35	24.45	22.85	23	22.92	23.02	22.08	22.37	21.84	20.65	21.98	23.96	25.36	22.81	22.43	21.62	24.15	21.16	22.82	22.57	21.24	20.48	20.38	23.17	22.3	23.12	22.71	22.04	22.05	22.29	20.27	23.13	22.65	21	22.62
154 0h3_rep3	22.99	22.32	23.73	23.71	22.33	24.49	23.05	23	22.71	22.6	22.23	22.26	21.96	20.62	21.85	23.69	25.23	22.72	22.67	21.51	24.13	21.12	22.78	22.68	21.2	20.32	20.33	22.77	22.68	23.19	22.87	22.08	22.19	22.58	20.19	22.44	23.09	21.03	22.44
154 6h1_rep1	23.51	23.09	23.9	23.49	23.11	23.42	23.45	22.79	23	23.795	22.89	22.57	22.39	21.4	22.35	23.12	24.4	23.26	23.01	21.21	24.39	20.73	22.46	23.17	21.11	20.96	20.67	23.48	23.59	23.36	23.88	22.41	22.32	23.44	19.71	22.07	22.19	21.53	23.02
154 6h1_rep2	23.73	23.06	23.84	23.38	23.55	23.62	23.19	23.04	23.03	23.76	22.62	22.37	22.25	21.46	22.03	23.32	24.46	23.24	23.29	21.32	24.1	21.22	22.49	23.15	21.18	21.01	20.43	23.16	22.76	23.13	23.96	22.66	22.49	23.41	19.91	22.04	22.58	21.65	23.16
154 6h1_rep3	23.76	23.18	23.68	23.25	23.44	23.83	23.39	23.01	23.29	23.83	22.99	22.4	22.2	21.39	22.27	23.49	24.58	22.73	23.16	21.21	24.51	21.22	22.45	23.12	21.34	21.1	20.66	22.82	23.04	23.02	24.22	22.45	22.69	23.52	19.94	22.32	22.36	21.99	23.31
154 6h2_rep1	24.21	23.23	23.69	23.38	23.23	23.71	23.44	22.4	22.16	23.36	22.9	22.49	22.47	21.13	22.17	23.02	24.62	23.13	22.6	20.83	24.43	20.73	21.99	23.55	21.72	20.64	20.16	22.52	23	23.05	24.01	22.51	22.82	23.93	20.34	22.95	21.93	21.23	23.11
154 6h2_rep2	24.14	23.23	23.81	23.22	22.76	23.74	23.28	22.28	22.31	23.2	23.03	22.43	22.62	21.24	22.02	23.25	24.4	23.18	22.71	21.26	24.39	20.89	21.81	23.33	21.48	20.72	20.58	22.37	22.58	23.21	24.24	22.22	22.86	23.62	19.77	22.73	22.23	21.52	22.92
154 6h2_rep3	24.06	23.16	23.65	23.09	23.39	23.83	23.36	21.76	22.12	23.63	23.06	22.41	22.73	21.11	22.01	23.36	24.6	23.23	22.72	21.12	24.44	20.97	22	23.38	21.51	20.73	20.51	22.21	22.71	22.67	24.77	22.15	22.52	23.71	20.05	22.51	22.29	21.39	23.23
154 6h3_rep1	22.53	22.86	23.37	23.24	22.42	23.69	23	21.82	22.49	23.24	22.29	22.31	21.15	20.75	21.71	22.87	24.26	22.55	22.55	21.09	23.55	20.91	21.83	22.9	21.67	20.68	20.27	22.25	22.84	23.15	22.39	22.25	22.56	22.45	19.45	21.72	22.09	20.94	22.92
154 6h3_rep2	22.39	22.76	23.31	22.94	22.56	23.61	23.16	21.96	22.45	23.3	22.24	22.35	21.46	20.89	21.91	22.85	24.6	22.56	22.35	21.07	23.7	20.78	22.02	22.88	21.44	20.29	20.48	22.36	22.77	22.83	22.4	21.54	22.02	22.46	19.41	21.33	21.81	20.96	22.64
154 6h3_rep3	22.39	22.6	23.37	22.67	22.42	23.66	23.34	22.1	22.47	23.18	22.29	22.25	21.22	20.85	22.17	22.86	24.34	22.71	22.79	21.03	23.28	20.71	21.98	22.69	21.64	20.51	20.27	22.51	22.66	22.79	22.65	21.81	22.02	22.79	20.02	22.08	22.2	20.86	22.69
154 12h1_rep1	22.07	21.47	22.64	22.2	21.32	23.03	22.04	21.33	21.64	22.12	21.45	22.4	20.53	20.18	21.04	22.26	23.71	22.28	21.51	20.58	23.33	19.85	21.2	22.15	21.145	20	19.56	22.46	21.63	22.2	22.42	21.52	21.38	22.68	19.22	21.33	21.72	20.24	22.14
154 12h1_rep2	21.8	21.78	22.34	22.43	21.46	22.82	22.2	21.13	22.01	22.08	21.33	21.98	20.73	19.71	20.96	22.46	23.72	22.09	21.57	20.71	23.57	19.85	21.02	22.27	21.1	19.89	19.44	22.09	21.26	22.31	21.94	20.92	21.26	23.35	18.89	21.34	21.88	20.05	21.59
154 12h1_rep3	22.01	21.55	22.5	22.53	21.32	22.55	22.07	21.38	21.55	21.98	21.05	22.1	20.52	19.76	21	22.27	23.59	21.85	21.44	20.45	23.06	19.84	21.11	22.3	21.19	19.94	19.62	21.91	21.54	22.37	22.65	20.81	21.33	23.59	19.18	21.46	21.59	20.16	21.56
154 12h2_rep1	22.99	22.01	22.9	22.8	21.64	22.77	22.58	21.94	21.65	22.59	21.86	21.97	21.04	20.01	21.2	22.86	23.89	22.28	21.53	20.45	23.57	19.78	21.38	22.28	21.21	19.8	19.39	22.095	22.05	22.465	23.11	21.155	21.93	23.71	19.12	21.48	21.79	20.45	22.08
154 12h2_rep2	22.72	22.02	22.69	23.17	21.81	22.87	22.4	21.43	21.74	22.35	21.78	22.06	21.45	19.71	21.59	22.81	24.06	22.15	21.58	20.56	23.47	19.9	21.37	22.34	21.09	19.7	19.43	22.05	21.39	22.41	23.05	21.15	21.65	23.58	18.91	21.58	21.89	20.46	22.05
154 12h2_rep3	22.71	21.9	22.58	22.82	22.09	22.97	22.54	21.5	21.29	22.23	21.64	21.43	21.21	19.58	21.66	22.73	23.95	22.52	21.72	20.59	23.82	20.08	21.48	22.41	21.51	19.68	19.36	22.14	21.35	22.52	23.33	21.16	21.64	23.52	19.61	21.64	21.57	21.2	21.82
154 12h3_rep1	21.86	21.27	22.17	23.87	21.49	22.3	21.61	21.12	21.42	21.97	21.01	21.48	20.69	19.39	21.22	22.45	25.34	21.21	21.33	20.25	23.07	19.61	21.07	22.01	21.79	19.42	19.15	22.07	21.17	24.08	21.68	20.6	22.07	22.51	18.7	22.09	24	20.44	21.29
154 12h3_rep2	22	21.29	22.21	24.01	21.44	22.44	21.83	21.12	21.37	21.84	21.05	21.13	20.56	19.27	20.75	22.67	25.04	21.53	21.54	20.23	22.83	19.62	21.04	22.09	22.06	19.35	19.41	22.23	21.18	23.9	21.95	20.51	22.23	22.65	18.68	21.92	24.57	20.41	21.37
154 12h3_rep3	22.05	21.29	22.26	23.84	21.43	22.43	21.74	20.83	21.26	21.94	21	21.36	20.53	19.67	20.78	22.45	25.46	21.28	22	20.25	22.97	19.6	21.1	22.05	21.59	19.34	19.05	22.01	21.35	23.86	22.08	20.65	22.31	22.37	19.1	21.95	24.285	20.09	21.26
154 24h1_rep1	23.93	23.56	24.21	23.42	23.24	23.86	23.35	22.61	22.98	23.7	22.87	22.94	22.66	21.35	22.92	22.84	24.33	23.03	23.01	21.36	24.09	21.19	22.48	23.3	21.61	21.09	20.96	23.38	23.25	22.75	23.71	22.75	22.27	23.33	21.17	21.15	21.63	22.2	23.31
154 24h1_rep2	23.83	23.75	24.13	23.44	22.98	23.55	23.38	22.87	23.07	23.83	23.03	22.72	22.61	21.35	22.43	22.69	24.22	22.985	22.98	21.38	24.32	21.17	22	23.31	21.74	21.01	21.08	23.01	23.81	22.75	24.01	22.655	21.98	23.26	20.5	21.26	21.59	21.94	23.45
154 24h1_rep3	24.1	23.67	24.07	23.18	23	23.63	23.39	22.76	23.08	23.44	23.13	22.78	22.47	21.42	22.64	22.78	24.39	22.94	22.99	21.24	24.35	21.17	22.59	23.06	21.8	20.99	21.1	23.15	23.69	22.52	23.86	22.56	22.1	23.36	21.17	21.04	21.34	22.46	23.33
154 24h2_rep1	23.36	23.2	24.01	23.25	23.3	23.36	23.24	22.525	22.69	23.98	22.74	22.61	22.18	21.08	22.41	22.56	24.01	22.24	22.435	21.07	23.76	21.05	23.15	22.63	21.73	20.78	21.03	22.97	23.1	22.73	23.235	22.395	22.14	23.02	20.21	21.1	22.04	21.57	23.43
154 24h2_rep2	23.38	23.2	24.36	23.3	23.15	23.33	23.08	22.62	22.92	23.65	22.79	22.54	22.47	20.98	22.21	23.1	24.02	22.5	22.32	21.22	23.7	21.51	22.21	23.07	21.51	21.02	21.07	22.91	23.13	22.76	23.11	22.41	22.14	23.19	20.44	21.23	21.99	21.32	23.54
154 24h2_rep3	23.38	23.17	23.83	23.21	23.42	23.57	23.1	22.43	22.63	23.52	22.86	22.44	22.31	21.06	22.19	22.75	24.05	22.59	22.55	21.09	23.59	21.51	22.37	22.97	21.86	21.36	21.16	22.9	23.07	22.82	23.36	22.38	22.34	23.15	20.48	21.22	22.09	21.38	23.03
154 24h3_rep1	24.01	23.69	24.02	23.28	23.05	23.46	23.59	22.92	23.12	24.04	22.91	22.94	22.77	21.41	22.53	23	24.19	22.61	22.81	21.4	23.86	21.5	22.8	23.32	21.47	21.26	21.28	23.22	23.29	22.7	24.06	22.66	21.98	23.65	20.43	21.18	21.7	22.08	23.47
154 24h3_rep2	24.04	23.68	24.16	23.18	23.04	23.81	23.67	22.58	22.55	24.04	22.86	22.75	22.48	21.2	22.66	22.75	23.83	22.69	22.89	21.56	24.07	21.53	22.83	23.26	21.49	21.26	21.36	23	23.27	22.7	24.08	22.7	22.02	23.47	20.69	21.21	21.91	21.94	23.72
154 24h3_rep3	23.98	23.58	24.07	23.36	23.02	23.8	23.51	22.71	22.87	24.04	22.88	22.63	22.66	21.38	22.58	22.55	24.17	22.62	22.9	21.58	24.02	21.19	22.76	23.27	21.44	21.12	21.17	23.09	23.49	22.63	24.28	22.67	22.06	23.57	20.56	21.29	21.805	21.98	23.37
154 72h1_rep1	24.48	23.31	24.23	25.02	22.97	23.08	23.3	22.45	22.69	24.17	23.06	23.04	22.39	21.38	22.67	23.93	26.21	22.63	22.6	21.46	23.16	23.5	22.3	22.92	23.43	20.75	20.62	23.425	23.66	24.56	23.91	22.25	22.99	22.54	19.99	22.57	25.43	21.575	23.04
154 72h1_rep2	24.12	23.58	24.02	25.04	23.26	23.19	23.3	22.6	23.77	24.25	23.18	23.11	22.46	21.12	22.94	24.07	26.17	23.07	22.56	21.57	23.03	23.57	22.37	22.96	23.39	20.82	20.65	23.29	22.69	24.58	23.93	22.45	23.23	22.53	20.09	22.52	25.77	21.46	23.23
154 72h1_rep3	24.32	23.47	23.86	25.23	22.96	23.23	23.37	22.55	23.55	24.09	23.16	23.16	22.18	21.13	22.88	23.88	26.02	22.5	22.79	21.35	23.01	23.32	22.29	23	23.31	20.81	20.72	23.56	23.12	24.35	23.84	22.48	23	22.59	20.04	22.53	25.88	21.69	23.12
154 72h2_rep1	24.93	23.8	23.98	24.92	23.07	23.2	23.64	23.07	23.13	23.81	23.14	23.52	22.45	21.12	22.16	23.31	25.91	22.35	23.06	21.32	23.25	24.27	22.22	23.49	23.07	21.08	20.44	23.73	23.04	24.85	24.35	22.51	22.22	22.52	19.9	22.26	25.52	22.17	23.25
154 72h2_rep2	24.66	23.74	24.18	24.95	22.48	23.28	23.36	22.5	23.12	23.54	23.08	23.16	22.65	21.23	22.46	23.3	25.78	22.46	22.62	21.61	23.41	24.1	22.32	23.06	23.02	21.3	20.52	23.56	22.8	24.64	24.25	22.48	22.51	22.49	19.94	22.32	25.63	21.97	23.11
154 72h2_rep3	24.64	23.53	23.94	24.92	21.86	23.39	23.55	22.61	22.99	23.93	23.13	23.59	22.38	21.08	22.23	23.17	26.06	22.57	22.91	21.44	23.48	24.35	22.23	23.1	23.11	20.87	20.53	23.57	22.87	24.42	24.3	22.96	22.33	22.46	19.96	22.33	25.78	22	23.31
154 72h3_rep1	24.58	23.23	24.09	25.11	23.25	23.09	23.36	22.72	23.4	23.53	22.86	23.09	22.51	21.19	22.23	23.65	26.01	22.23	22.56	21.12	23.21	24.12	22.35	22.98	22.72	20.91	20.66	23.37	23.08	24.11	24.04	22.64	23.02	22.39	19.75	22.31	25.76	21.74	23.2
154 72h3_rep2	24.54	23.56	23.77	25.06	23.16	23.34	23.53	22.66	23.05	23.59	22.8	23.23	22.56	21.08	22.29	23.46	25.63	22.23	22.54	21.19	23.28	24.27	22.22	22.85	22.61	20.97	20.6	23.61	22.87	24.19	24.1	22.47	22.84	22.57	20.04	22.57	25.71	21.67	23.07
154 72h3_rep3	24.47	23.49	23.85	24.87	23	23.13	23.53	22.42	23.02	23.71	23	22.86	22.39	21.17	22.16	23.44	26.09	22.25	22.77	21.33	23.31	24.04	22.57	23.04	22.6	20.66	20.51	23.13	22.99	24.14	24.34	22.41	22.99	22.57	20.31	22.34	25.735	21.84	23.15
154 120h1_rep1	24.62	24.34	24.81	25.21	24.09	23.14	23.77	23.53	24.14	25.11	24.2	23.75	23.43	22.34	23.17	24.38	26.73	23.64	23.73	22.07	23.44	25.13	23.46	23.79	24.13	21.76	21.1	24.505	23.35	25.39	24.94	22.85	23.09	23.45	20.55	23.31	25.81	22.79	24.76
154 120h1_rep2	24.69	24.44	24.59	25.23	24.04	23.18	24.04	23.66	24.155	24.49	24.04	23.52	23.05	21.91	22.94	24.11	26.83	23.88	23.86	21.92	23.83	24.93	23.11	24.1	24.32	22.13	21.25	24.33	23.53	25.25	24.9	22.69	23.39	23.54	20.02	22.69	26.06	22.8	24.32
154 120h1_rep3	24.49	24.42	24.54	25.18	24.02	23.36	24.19	23.94	24.17	24.81	24.18	24.11	23.5	22.18	23.58	24.36	26.99	23.23	23.95	22.02	23.78	25.02	23.43	23.99	24.17	21.8	21	24.68	23.44	25.54	24.92	22.96	23.46	23.27	21.13	23.56	25.69	22.78	24.5
154 120h2_rep1	24.92	25.14	25.3	25.51	24.64	24.15	24.74	24.1	24.42	25.46	25.02	24.29	24.15	23.08	24.55	24.33	26.54	24.16	24.35	22.81	24.3	24.96	23.57	24.57	23.32	22.04	21.86	24.56	24.23	25.4	25.16	23.64	23.43	23.87	20.91	22.97	26.69	23.44	24.93
154 120h2_rep2	24.75	25.11	25.28	25.69	24.17	24.06	24.36	23.92	24.5	25.04	25.28	24.2	24.02	23.09	23.98	24.48	26.92	24.22	24.52	22.83	24.14	25.01	23.53	24.69	23.67	22.76	21.94	24.6	23.9	25.27	25.06	23.72	23.44	23.74	20.97	23.04	27.06	23.5	25.02
154 120h2_rep3	24.7	24.69	25.25	25.63	24.48	24.17	24.2	24.46	24.36	25.13	25.13	24.22	23.78	22.77	24.32	23.93	27.23	24.45	24.79	22.72	24.04	25.08	23.57	24.45	23.24	22.5	22.05	24.58	24.03	25.22	25.11	23.56	23.41	24.15	21.03	22.9	27.05	23.89	25.11
154 120h3_rep1	24.18	23.9	24.28	23.52	23.19	23.32	23.52	22.87	23.51	24.03	23.24	23.37	22.74	21.5	22.53	24.12	25.23	23.14	23.24	21.98	23.94	23.03	22.54	23.67	23.61	21.23	20.62	23.89	23.23	23.59	24.06	22.7	22.96	23.58	20.04	22.16	23.78	22.4	23.88
154 120h3_rep2	24.29	23.83	24.25	23.19	22.72	23.31	23.84	22.47	23.57	24.06	23.23	23.3	22.54	21.33	22.74	24.07	25.14	23	23.33	21.86	24.02	23.01	22.19	23.47	23.69	21.16	20.69	23.73	23.33	23.56	24	22.61	22.64	23.61	20.05	22.12	23.13	22.43	23.53
154 120h3_rep3	24.26	23.81	24.31	23.64	23.13	23.2	23.79	22.58	23.48	24.06	23.24	23.18	22.49	21.6	22.52	24.1	25.29	22.82	23.36	22.03	23.93	23.14	24.12	23.66	23.73	21.22	20.51	23.81	23.7	23.79	24.06	22.52	23.63	23.54	20.52	22.08	23.4	22.37	23.46
Average	23.956	23.7661	24.15	24.8863	23.2562	23.6904	23.5189	22.8774	23.2406	23.8801	23.2609	23.1623	22.6563	21.3483	22.5731	23.6932	26.0686	23.1328	23.1689	21.6204	24.3754	23.2489	22.5054	23.3184	22.5132	21.305	20.9359	23.6547	22.9906	24.4302	24.1679	22.5603	23.0973	23.4123	20.197	22.8625	25.4517	22.0709	23.5256
SD	0.848819	1.01793	0.820411	1.08852	0.920664	0.865911	0.771975	0.798684	0.826583	1.0101	0.993923	0.765838	0.934137	0.933266	0.829801	0.725442	1.0426	0.879507	0.900326	0.789356	1.05444	1.79501	0.769836	0.842822	0.945474	0.983048	0.864565	0.837585	0.872107	1.02026	0.982593	0.838144	0.908693	0.832533	0.820869	0.904146	2.01249	0.893552	0.953314
	MeSNRP70	MeTRA2	MehnRNPR	MeDDX6	MeRBP1-1	MePLAC8	MePRPF38B	Me14-3-3	MeMBF1-1	MeCWC15	MeMTAPase	MeCSNK1	MeRBP1-2	MeSKP1	MeAL6	MeHisD	MeC3H43	MeSRSF3	MeSAP2	MePABP2	MeTUB	MeHINT1	MeBTF3	MeH1	MePP2A	MeUBL5	MeRPL27	MeGTPb	MeSCL30	MeCHMP5	MeBDF1	MeRBX1	MeBZW2	MeACT	MeEF1-a	MeMBF1-2	MeCDC25	MeTIA1	MeEIF2
	Manes.01G134400	Manes.01G151200	Manes.01G240900	Manes.01G259600	Manes.01G274200	Manes.02G019200	Manes.02G080000	Manes.02G151900	Manes.03G100900	Manes.03G143400	Manes.04G078800	Manes.04G141300	Manes.05G055400	Manes.05G144500	Manes.06G014800	Manes.06G058300	Manes.06G114200	Manes.06G143500	Manes.06G166800	Manes.07G073000	Manes.08G061700	Manes.08G065600	Manes.09G005100	Manes.09G031800	Manes.09G039900	Manes.09G068300	Manes.09G073000	Manes.09G086600	Manes.10G029600	Manes.10G060100	Manes.10G093200	Manes.11G019000	Manes.12G005200	Manes.13G086400	Manes.15G054800	Manes.15G095200	Manes.16G055400	Manes.16G093200	Manes.18G139800

## Sheet: SC9
	MeSNRP70	MeTRA2	MehnRNPR	MeDDX6	MeRBP1-1	MePLAC8	MePRPF38B	Me14-3-3	MeMBF1-1	MeCWC15	MeMTAPase	MeCSNK1	MeRBP1-2	MeSKP1	MeAL6	MeHisD	MeC3H43	MeSRSF3	MeSAP2	MePABP2	MeTUB	MeHINT1	MeBTF3	MeH1	MePP2A	MeUBL5	MeRPL27	MeGTPb	MeSCL30	MeCHMP5	MeBDF1	MeRBX1	MeBZW2	MeACT	MeEF1-a	MeMBF1-2	MeCDC25	MeTIA1	MeEIF2
SC9 0h1_rep1	23.7	24.78	25.27	26.15	23.7	23.41	24.62	23.24	24.07	25.21	23.95	24.1	23.52	21.89	22.71	24.7	27.72	23.01	24.07	22.57	23.9	26.19	24.02	24.42	23.05	22.37	21.8	25.22	23.65	25.97	25.1	23.01	24.43	22.63	20.84	25.17	28.35	22.12	23.12
SC9 0h1_rep2	23.8	24.85	25.06	26.32	23.6	23.66	24.78	23.08	25.42	25.59	23.42	24.17	23.84	22.01	22.76	24.42	28.05	23.2	24.54	22.56	23.71	26.19	24.19	24.18	23.26	23.44	22.07	25.34	23.71	26.07	25.37	23.01	24.49	22.39	20.63	25.18	27.91	22	23.3
SC9 0h1_rep3	23.87	25.03	25.1	26.54	23.93	23.71	24.75	24.63	25.44	25.4	23.43	24.23	23.38	21.95	22.64	24.54	28.21	22.46	24.43	22.6	23.79	26.71	24.23	24.05	23.01	23.34	22.06	25.28	23.59	25.98	25.53	23.02	24.92	22.4	20.79	25.07	27.65	22.09	23.02
SC9 0h2_rep1	23.42	23.3	24.17	25.44	23.01	23.41	23.06	22.17	22.27	22.82	22.85	22.76	22.24	20.38	22.42	23.38	26.87	22.74	22.84	21.57	22.7	23.94	22.95	23.42	22.86	21.32	21.12	23.3	22.54	26.34	23.46	21.84	23.2	21.85	20.27	23.61	26.9	21.87	22.63
SC9 0h2_rep2	23.33	23.29	23.66	25.35	23.08	23.08	23.2	22.12	22.34	22.74	22.61	23.05	22.46	20.27	22.59	23.62	26.47	22.94	22.53	21.53	22.51	24.11	23.11	23.28	22.79	21.06	20.96	23.14	22.44	25.92	23.85	21.67	23.2	22.61	20.14	23.66	27.07	21.85	22.9
SC9 0h2_rep3	23.49	23.19	23.83	25.54	22.81	22.99	22.98	22.11	22.63	22.78	22.79	22.77	22.27	20.49	22.25	23.38	26.52	22.89	22.63	21.51	22.87	23.99	22.95	23.13	22.83	21.11	20.93	23.18	22.73	25.8	23.97	21.86	23.26	22.65	20.08	23.43	26.79	21.71	22.8
SC9 0h3_rep1	23.56	24.03	24.47	26.21	23.65	23.33	23.77	22.81	22.8	23.42	23.09	23.47	22.38	20.5	22.87	23.38	26.85	22.68	23.23	22.07	23.62	24.63	23.62	23.78	22.16	21.4	21.31	23.63	23.59	26.03	24.02	22.35	23.47	22.78	20.37	23.4	27.27	22.56	23.4
SC9 0h3_rep2	24.05	23.67	24.37	25.55	23.51	23.79	23.44	22.565	22.58	23.45	23.15	23.59	22.54	20.58	22.96	23.24	26.81	23.45	23.18	22.39	23.66	24.03	23.36	24.03	22.18	21.34	21.38	23.52	23.02	26.03	23.83	22.14	23.33	23.04	20.55	23.6	27.08	22.02	24.14
SC9 0h3_rep3	23.08	23.76	24.4	25.7	23.56	24.03	23.64	22.32	24.56	23.39	23.19	23.53	22.56	20.47	22.76	23.3	27.09	22.9	23	22.1	23.79	24.49	23.27	23.8	22.34	21.48	21.15	23.48	23.05	25.67	24.02	22.11	23.41	22.77	20.45	23.5	27.175	22.64	24.01
sc9 6h1_rep1	24.7	24.25	25.27	26.91	25.08	24.52	23.95	23.92	23.62	25.03	24.81	24.01	23.87	22.6	22.88	24.41	27.36	24.01	23.79	23.78	25.25	23.71	21.87	22.22	21.5	24.06	22.32	22.68	21.33	24.84	25.58	23.18	24.365	24.79	20.49	25.22	27.27	21.79	24.11
sc9 6h1_rep2	24.69	24.19	25.37	26.68	25.07	24.88	23.81	23.76	24.12	24.3	23.87	24.11	24.17	22.52	23	24.45	27.09	24.11	23.47	23.84	25.05	23.73	21.98	22.2	21.85	24.41	22.23	22.54	21.29	25.01	25.84	23.11	24.5	24.53	20.87	24.98	26.94	21.7	24.34
sc9 6h1_rep3	24.61	24.36	25.12	26.66	25.1	24.46	23.64	23.54	24	24.24	24.11	23.89	24.44	22.34	23.31	24.42	27.08	23.93	23.71	23.69	25.17	24.09	21.76	22.11	21.62	24.1	22.25	22.55	21.29	25.01	26.17	23.14	24.23	24.34	20.68	24.74	26.08	22.33	24.23
sc9 6h2_rep1	23.08	23.07	24.72	23.58	23.98	24.11	22.86	23.13	23.07	24.45	23.56	23.54	22.62	22.02	22.28	23.42	25.1	23.37	22.85	22.23	23.63	22.65	21.72	23.87	21.17	21.58	21.43	21.67	23.02	23.69	23.64	22.06	23.12	21.52	19.42	23.42	23.27	21.4	23.73
sc9 6h2_rep2	23.06	23.13	24.58	24	24.07	23.95	23.03	23.23	23.26	24.2	23.93	23.79	22.64	22.09	22.66	23.82	25.19	23.36	22.88	21.43	23.6	22.51	21.76	23.79	21.12	21.66	21.28	21.79	22.9	23.4	23.52	22.29	23.47	21.58	19.55	23.65	23.53	21.46	23.74
sc9 6h2_rep3	23.11	23.25	24.15	23.6	24.21	23.9	23.05	23.19	23.29	23.95	23.59	23.38	22.47	21.66	22.45	23.63	24.93	23.38	23.09	21.66	23.75	22.57	22.16	23.92	21.02	22.01	21.44	22.04	22.88	23.61	23.77	22.22	23.88	21.74	19.54	23.18	23.52	21.27	23.71
sc9 6h3_rep1	24.47	24.01	25.05	27.43	24.02	24.1	23.89	23.68	23.72	24.28	24.08	23.65	23.32	22.15	22.8	24.56	28.29	23.43	23.75	23.52	24.89	23.73	21.71	21.94	21.96	23.74	22.25	24.57	21.6	26.37	25.43	23.11	24.31	24.59	20.39	24.68	29.19	22.3	24.33
sc9 6h3_rep2	24.26	23.99	24.98	27.67	23.57	24.34	23.72	23.49	24.18	24.14	23.96	23.79	23.46	22.05	22.49	24.39	28.24	23.52	23.29	23.71	24.55	23.86	21.69	22.1	21.65	23.73	22.53	24.59	21.28	26.66	25.27	22.86	24.72	24.71	20.32	24.45	29.51	22.42	24.28
sc9 6h3_rep3	24.24	23.86	24.75	27.55	23.99	24.48	23.6	23.89	24.04	24.31	24.01	23.79	23.22	22.15	22.99	24.61	28.06	23.48	23.32	23.51	24.8	24.09	21.59	22.06	21.68	23.74	22.28	24.48	21.26	26.41	25.28	22.71	24.61	24.91	20.63	24.73	29.35	22.21	24.36
sc9 12h1_rep1	24.05	24.27	25.16	24.42	24.1	24.55	23.55	24.19	23.31	24.25	24.11	23.81	23.31	21.31	23.16	24.45	26.68	24.26	22.94	22.03	25.07	23.69	23.07	24.06	22.87	21.87	21.73	23.88	23.43	24.14	24.36	23.1	23.78	23.47	20.56	24.33	25.2	22.3	23.84
sc9 12h1_rep2	23.79	24.16	25.08	24.26	24.18	24.54	23.61	24.5	23.31	24.37	24.16	23.88	23.185	21.48	23.06	24.5	27.45	24.44	22.73	22.07	25.15	23.22	23.07	23.96	23.22	21.73	22.21	24.4	23.16	24.45	24.53	23.16	23.9	23.42	20.45	24.31	25.96	22.39	24.29
sc9 12h1_rep3	24.08	24.3	25.06	24.14	24.01	24.91	23.49	24.87	23.3	23.92	24.03	24.06	23.06	21.56	23.1	24.76	27.08	24.13	22.82	22.08	25.08	23.41	23.04	23.85	23.25	21.84	21.99	24.33	23.21	24.33	24.19	23.1	24.11	23.42	20.45	24.24	25.58	22.38	24.14
sc9 12h2_rep1	24.07	23.64	24.35	24.01	23.36	24.49	23.38	23.01	23.2	23.86	23.35	23.86	22.95	21.47	23.02	24.18	26.54	24.14	22.68	21.01	24.31	24.04	22.4	23.19	23.06	21.5	21.09	24.17	22.98	24.33	23.82	22.45	23.72	22.7	20.18	23.875	24.64	21.95	23.49
sc9 12h2_rep2	24.15	23.77	24.08	24.23	23.61	24.14	23.22	23.14	22.75	23.8	23.2	23.8	22.98	21.02	22.81	24.14	26.23	23.88	22.63	21.12	24.8	24.19	22.21	23.33	23.19	21.27	21.1	23.71	22.88	24.07	23.95	22.71	24.02	23.23	20.18	24	24.74	22.13	23.57
sc9 12h2_rep3	23.89	23.68	24.23	24.28	23.49	24.31	23.22	23.07	23.15	23.63	23.25	23.78	22.63	21.2	22.78	24.03	26.59	24.01	22.73	21.09	24.48	23.91	22.38	23.26	23.26	21.4	21.25	24	23.13	24.09	24.3	23.05	23.85	22.85	20.08	23.75	24.53	21.98	23.72
sc9 12h3_rep1	24.57	24.82	25.37	24.99	24.7	25.19	24.3	24.46	23.42	24.39	24.36	24.4	23.76	21.88	23.61	24.73	27.12	24.34	23.66	22.74	26.17	23.83	23.55	24.41	23.35	21.96	22.27	24.385	23.65	24.66	25.22	23.39	24.78	24.18	21.12	24.445	26	22.62	24.68
sc9 12h3_rep2	24.68	24.61	25.3	25.41	24.47	25.1	23.94	24.11	23.46	24.29	24.51	24.26	24.07	22.06	23.34	24.91	27.085	24.55	24.02	22.89	26.21	24.03	23.45	24.38	23.24	21.93	22.2	24.42	23.77	24.63	24.96	23.76	24.66	23.84	21.57	24.4	25.87	22.75	24.63
sc9 12h3_rep3	24.76	24.4	25.26	25.17	24.44	25.52	24.08	24.31	23.79	24.36	24.23	24.67	23.96	21.59	23.58	24.53	27.05	24.59	23.84	22.59	26.06	23.78	23.36	24.42	23.3	22.25	22.19	24.35	23.55	24.64	25.05	23.74	25.1	23.6	21.47	24.49	25.97	22.88	24.2
sc9 24h1_rep1	24.11	24.31	24.57	25.86	23.02	23.15	23.05	22.13	23.26	24.41	23.25	23.08	22.68	21.48	22.27	23.33	27.36	22.75	23.39	20.69	25.41	23.29	21.35	23.08	23.03	21.26	20.57	24.27	23.06	25.31	24.75	22.71	23.95	24.88	19.43	22.89	26.55	22.08	23.44
sc9 24h1_rep2	24.02	24.3	24.16	25.93	22.87	23.21	23.46	22.34	23.41	24.18	23.56	23.09	22.76	21.51	22.63	23.37	27.24	22.71	23.39	20.52	25.84	23.37	21.26	23.22	22.93	21.37	20.66	23.68	23	25.15	24.75	23.04	24.05	24.86	19.54	22.36	27.13	22.52	23.65
sc9 24h1_rep3	24.11	24.1	24.14	26	23.02	23.27	23.01	22.39	23.35	24.12	23.2	23.35	23.21	21.35	23.05	23.41	27.31	22.67	23.39	20.47	25.59	23.38	21.39	23.04	22.83	20.62	20.72	23.74	23.23	25.12	24.96	22.71	23.95	24.78	19.65	22.37	26.84	21.7	23.37
sc9 24h2_rep1	22.99	22.6	23.05	24.56	21.48	22.2	22.06	21.43	22.25	23.31	21.8	21.9	20.9	20.24	21.27	22.1	25.51	21.425	22.01	19.72	24.36	22.65	20.7	21.9	21.4	20.1	19.51	23.71	22.155	24.48	23.3	21.13	22.38	23.52	18.205	21.48	25.335	20.37	22.2
sc9 24h2_rep2	22.76	22.61	22.63	24.38	21.42	22.2	21.95	21.5	22.81	22.69	21.47	22.09	21.09	20.13	21.25	22.38	25.69	21.63	22.13	19.63	23.87	22.59	20.9	21.91	21.37	20.16	19.52	23.93	22.01	24.51	23.37	21.26	22.41	23.48	18.19	21.38	25.34	20.3	22.295
sc9 24h2_rep3	22.9	22.76	23.01	24.19	21.65	22.19	21.63	21.57	22.56	23.28	21.8	22.63	21.16	20.16	21.67	22.4	25.27	21.22	22.12	19.4	24.01	22.69	20.8	21.66	21.385	20.17	19.59	22.95	22.3	24.55	23.71	21.46	22.35	24.28	18.22	21.58	25.33	20.22	22.39
sc9 24h3_rep1	23.47	23.88	23.39	25.49	22.18	23.18	23.11	21.91	22.79	23.93	22.87	22.915	21.54	20.8	21.49	22.72	26.505	22.25	23.43	20.15	25.67	27.31	20.98	22.19	23.95	20.86	19.68	23.595	22.33	24.24	24.5	23.18	23.6	24.59	18.95	21.88	25.81	21.83	23.07
sc9 24h3_rep2	23.72	23.7	23.31	25.62	22.14	23.1	22.63	21.44	23.02	23.35	22.75	22.94	21.53	20.71	21.35	22.79	26.57	22.41	23.53	20.15	25.74	27.38	21.04	22.17	24.24	20.53	19.83	23.67	22.28	24.06	24.89	22.67	23.52	24.44	18.66	21.52	25.62	21.17	22.98
sc9 24h3_rep3	23.45	23.81	23.39	25.46	22.27	23.12	22.83	21.78	22.62	23.29	22.57	22.89	21.4	20.56	21.49	22.9	26.44	22.33	23.49	20.05	25.6	27.62	21.03	22.38	24.33	20.43	19.88	23.52	22.31	24.34	24.27	22.925	23.6	24.55	18.67	21.67	25.95	21.24	23.05
sc9 72h1_rep1	24.56	25.22	25.08	25.37	24.07	23.8	24.36	23.62	24.4	25.01	24.57	24.49	23.79	22.28	23.37	23.21	26.72	24.14	23.94	21.82	24.38	28.76	22.58	23.96	22.36	21.52	20.84	24.46	23.46	24.46	24.94	23.08	23.09	23.98	20.38	22.35	26.52	23.3	24.09
sc9 72h1_rep2	24.68	25.03	25.05	25.415	24.1	23.79	24.41	23.37	24	25.06	24.44	24.7	23.84	22.33	23.09	23.45	26.48	24.16	24.04	21.75	24.46	28.35	22.73	23.78	22.3	21.43	20.76	24.5	23.79	24.77	25.16	23.03	23.57	24.1	20.4	22.365	26.57	23.19	24.22
sc9 72h1_rep3	24.5	24.81	25.11	25.46	24.13	23.68	24.19	23.2	24.04	24.71	24.04	24.97	23.74	22.06	23.16	23.18	26.94	23.49	24	21.81	24.61	28.35	22.73	23.85	22.33	21.44	20.78	24.9	23.71	24.52	25.07	23.47	23.28	24.22	20.44	22.38	26.47	23.78	24.11
sc9 72h2_rep1	24.33	24.46	24.85	26.01	23.59	23.7	23.86	23.71	24.2	24.89	24.16	24.43	23.17	22.5	23.24	23.93	27.25	23.72	24.145	21.76	24.645	27.09	22.84	23.63	22.3	21.68	21.16	24.43	23.53	25.08	24.72	23.49	23.685	23	20.57	23.22	27.42	22.81	24.52
sc9 72h2_rep2	24.23	24.85	25.05	26.09	23.49	23.83	23.64	23.78	24.69	24.91	24.12	24.26	23.31	22.25	22.92	23.96	27.24	23.83	24.14	21.7	24.65	27.22	22.87	24.09	22.61	21.52	21.23	24.4	23.33	25.01	25.17	23.2	23.42	23.32	20.79	23.03	27.69	23.13	24.84
sc9 72h2_rep3	24.1	24.7	24.87	25.9	23.83	23.63	23.61	24.12	24.56	24.82	24.14	24.345	23.02	22.47	22.74	23.74	27.68	23.775	24.15	21.66	24.64	26.79	23.01	23.61	22.33	21.71	21.21	24.46	23.97	25.02	25.04	23.13	23.95	22.68	20.74	23.36	27.555	23.04	24.52
sc9 72h3_rep1	24.06	24.16	24.26	24.82	23.12	23.23	23.49	23.14	23.23	24.1	23.19	23.405	22.19	21.31	22.36	22.39	26.14	22.73	23.21	21.2	24.04	24.26	22.45	23.18	22.145	21.02	20.31	23.35	23.05	23.93	23.8	22.27	22.11	22.91	20.26	22.28	26.23	22.13	23.51
sc9 72h3_rep2	24.09	24.05	24.49	24.6	22.41	23.31	23.39	22.72	23.05	23.62	23.26	23.38	22.29	21.35	22.49	22.7	26.47	22.9	23.1	21.53	23.77	24.27	22.45	23.23	22.22	20.92	20.42	23.51	23.06	24	23.55	22.24	22.05	22.58	20.01	22.12	26.495	22.22	23.51
sc9 72h3_rep3	24.1	23.82	24.38	24.95	23.11	23.13	23.58	22.59	23.09	23.62	23.36	23.43	22.36	21.44	22.73	22.52	26.15	23.06	23.29	21.33	23.76	24.35	22.53	23.19	22.07	20.92	20.52	23.79	23.04	23.73	23.71	22.34	22.12	23.07	20.03	22.28	26.76	22.14	23.45
sc9 120h1_rep1	24.62	22.91	23.305	25.19	22.67	22.4	22.8	22.44	22.61	23.55	22.93	22.43	22.1	20.82	21.825	24.65	26.86	22.38	22.19	20.66	23.75	23.34	22.08	22.6	23.45	20.18	19.65	23.29	22.28	25.02	23.62	21.67	23.87	22.7	19.47	23.29	26.01	21.87	23.21
sc9 120h1_rep2	24.25	22.92	23.26	25.235	22.57	22.39	23.04	22.42	22.49	23.23	22.92	22.69	22.3	20.6	21.65	24.3	26.685	22.53	22.38	20.51	23.46	23.21	22.19	23.16	23.46	20.48	19.95	23.38	22.3	24.63	23.67	21.58	24.2	22.65	18.99	23.24	26.07	22.03	23.57
sc9 120h1_rep3	24.54	23.03	23.35	25.28	22.61	22.42	23.12	22.24	22.56	23.39	22.58	22.72	22.23	20.58	22	24.17	26.51	22.31	22.38	20.81	23.51	23.3	22.28	22.1	23.44	20.86	19.78	23.335	22.26	24.96	23.645	21.67	23.76	22.52	19.34	23.27	26.05	21.46	23.34
sc9 120h2_rep1	24.31	23.07	23.38	25.16	22.5	22.33	23.25	22.18	23.23	24.01	22.48	22.67	22.14	20.93	21.97	24.84	27.22	22.185	22.27	21.14	24.2	23.24	22.29	22.48	25.25	20.62	20.02	22.84	22.59	25.13	25.15	21.89	24.4	23.32	19.01	23.15	26.07	21.75	22.89
sc9 120h2_rep2	24.06	23.11	23.39	25.36	22.32	22.33	23.14	22.04	23.38	24.235	22.47	22.44	22.24	20.91	22.38	24.62	27.44	22.28	22.55	21.11	24.29	23.16	22.39	22.72	25.49	20.53	20.06	22.79	22.4	25.13	24.77	21.97	23.9	23.25	19.22	23.11	26.29	21.84	23.12
sc9 120h2_rep3	24.1	23.21	23.64	25.28	22.48	22.41	23.27	22.28	23.21	24.46	22.31	22.5	21.83	20.8	21.98	24.3	27.33	22.09	22.6	21.07	24.35	23.16	22.4	22.75	25.37	20.44	20.14	23.17	22.57	25.14	24.96	22.05	24.2	23.41	19.115	23.18	26.27	21.66	22.86
sc9 120h3_rep1	24.27	23.68	23.7	26.21	23.19	22.77	23.77	23.13	23.25	24.02	23.1	23.1	22.22	21.11	22.34	25.11	27.58	22.58	22.62	21.75	25.25	24.24	22.5	23.02	24.11	21.01	20.37	24.14	22.84	25.89	24.44	22.31	25.195	23.9	19.74	23.815	27.04	22.01	23.12
sc9 120h3_rep2	24.19	23.35	23.8	26.22	23.15	22.74	23.95	22.73	23.41	23.77	23.28	23.23	22.45	21.05	22.7	25.25	27.49	22.35	23.12	21.85	25.11	23.69	22.6	23.07	24.2	21.08	20.2	24.45	22.71	26.05	24.07	22.27	25.22	24.03	19.4	23.77	27.46	22	23.27
sc9 120h3_rep3	24.26	23.23	23.52	26.21	23.14	22.93	23.18	22.65	23.33	23.67	22.79	22.94	22.57	20.96	22.08	25.13	27.67	22.38	22.59	21.17	25.42	23.91	22.75	23.14	24.16	20.68	20.41	24.64	22.57	25.68	24.06	22.13	25.17	23.79	19.38	23.86	27.01	22.005	23.29

## Sheet: GR891
	MeSNRP70	MeTRA2	MehnRNPR	MeDDX6	MeRBP1-1	MePLAC8	MePRPF38B	Me14-3-3	MeMBF1-1	MeCWC15	MeMTAPase	MeCSNK1	MeRBP1-2	MeSKP1	MeAL6	MeHisD	MeC3H43	MeSRSF3	MeSAP2	MePABP2	MeTUB	MeHINT1	MeBTF3	MeH1	MePP2A	MeUBL5	MeRPL27	MeGTPb	MeSCL30	MeCHMP5	MeBDF1	MeRBX1	MeBZW2	MeACT	MeEF1-a	MeMBF1-2	MeCDC25	MeTIA1	MeEIF2
GR891 0h1_rep1	23.2	22.805	23.89	25.02	22.53	24.7	23.27	23.065	23.47	23.75	22.51	23.32	21.97	20.92	21.99	23.85	25.99	23.08	23.13	21.44	25.47	23.86	22.18	23.07	21.48	20.43	20.48	25.74	24.6	24.46	23.005	22.33	22.26	23.65	20.5	23.16	28.23	21.27	23.24
GR891 0h1_rep2	23.27	22.85	23.48	25.08	22.45	24.49	23.25	22.62	23.75	22.86	22.25	23.52	22	20.61	21.68	24.06	26	22.73	22.95	21.76	25.51	24.03	22.37	23.04	21.68	20.52	20.52	25.82	24.09	24.21	22.8	22.13	22.19	23.55	20.45	23.23	28.02	21.29	23.24
GR891 0h1_rep3	23.15	22.76	23.52	25.09	22.52	24.55	23.24	23.51	23.19	23.33	22.49	23.26	22.05	20.79	22.11	23.79	25.88	22.33	23.21	21.58	25.46	24.05	22.22	22.97	21.61	20.5	21.12	25.78	24.345	24.31	23.21	22.19	22.28	23.45	20.62	23.29	28.125	21.27	23.24
GR891 0h2_rep1	22.72	22.01	23.22	24.68	22.12	24.06	22.45	22.35	22.52	22.44	22.39	22.49	21.24	20.14	21.82	24.09	25.79	22.3	22.21	21.15	25.6	22.96	21.82	23.07	21.88	19.95	20.19	23.28	21.89	25.18	21.87	21.51	21.89	22.18	19.82	23.37	28.19	21.385	22.18
GR891 0h2_rep2	22.4	22.01	23.19	24.95	21.88	23.82	22.68	22.2	22.62	22.4	22.2	22.35	21.63	20.05	21.74	24.28	26.12	22.16	22.21	21.18	25.92	22.81	21.78	22.45	21.72	20.36	20.3	23.08	21.96	25.24	22.16	21.43	22.16	22.44	20.64	23.2	28.76	21.26	22.52
GR891 0h2_rep3	22.72	21.99	23.06	25.01	21.73	24.29	22.24	22.28	22.3	21.96	22.04	22.55	21.55	20.18	21.36	23.98	25.93	22.15	22.28	21.11	25.48	23.03	21.61	22.53	21.57	20	20.19	23.13	22.06	25.29	21.93	21.47	22.23	22.3	20.4	23.12	28.04	21.51	22.15
GR891 0h3_rep1	22.82	22.22	23.37	25.48	21.99	23.41	22.89	21.73	22.19	22.62	22.37	22.37	21.66	20.05	21.77	24.04	26.91	22.31	22.7	21.14	26.65	22.11	22.18	22.92	21.76	20.56	21.11	22.77	22.14	25.84	23.06	21.24	22.4	23.52	19.64	23.66	29.14	20.85	22.33
GR891 0h3_rep2	22.95	22.26	23.51	26.06	22.09	23.16	22.44	21.81	22.14	22.54	22.27	22.15	21.67	19.97	21.59	24.18	26.89	22.46	22.28	21.17	26.47	22.11	22.3	22.85	21.62	20.62	20.65	22.76	22.1	25.34	22.76	21.42	22.28	23.6	19.64	23.46	29.26	21	22.35
GR891 0h3_rep3	23.2	22.4	23.46	25.68	22.11	23.13	22.36	22.18	22.06	22.42	22.36	22.25	21.66	20.14	22.14	24.24	26.78	22.1	22.36	21.2	26.83	22.09	22.26	23.03	21.79	20.81	20.42	23.03	22.12	25.58	23.29	21.21	22.42	23.19	19.9	23.61	29.45	20.93	22.24
GR891 6h1_rep1	23.3	23	23.09	23.92	22.39	23.17	22.93	22.33	22.57	21.25	22.81	22.04	21.44	20.91	21.39	23.47	25.58	22.15	22.69	22.12	23.11	22.35	19.92	20.66	22.47	22.51	21.51	23.46	21.06	24.14	22.98	21.82	22.52	24.05	18.72	22.56	24.7	21.15	22.32
GR891 6h1_rep2	23.41	23.17	22.84	23.88	22.39	23.02	22.95	22.38	22.82	22.69	22.54	22.33	21.66	20.58	21.56	23.49	25.3	22.25	22.74	22.17	23.23	22.44	20.25	20.75	22.89	22.37	21.48	23.38	20.85	24.05	23.02	21.74	22.42	24.03	18.93	22.64	24.62	21.29	22.37
GR891 6h1_rep3	23.48	22.94	23.03	24.07	22.26	22.95	22.58	22.25	22.74	22.71	22.76	22.05	21.57	20.84	21.56	23.51	25.49	22.11	22.64	22.18	23.6	22.4	20.22	21.01	22.51	22.55	21.4	23.39	21.12	24.04	23.18	21.89	22.47	24.01	19.48	22.74	24.74	21.28	22.63
GR891 6h2_rep1	24.75	24.25	24.11	24.31	23.88	23.99	23.88	24.17	24.26	24.54	24.3	23.32	23.14	22.1	23.305	24.01	26.17	23.51	23.69	22	23.67	25.53	22.75	23.95	22.15	21.61	21.01	23.14	22.98	24.43	24.5	22.96	22.79	24.36	20.12	23.09	25.24	22.4	23.58
GR891 6h2_rep2	24.96	24.13	24.13	24.45	23.96	23.85	23.89	23.94	24	24.53	24.25	23.53	23.52	22.03	23.19	23.96	26.09	23.53	23.82	21.86	23.78	25.49	22.91	24.01	22.12	21.63	21.11	23.81	23.43	24.36	24.69	22.79	23.31	24.27	20.03	23.05	25.35	22.45	23.97
GR891 6h2_rep3	24.99	24.13	24.04	24.5	24.18	24.03	23.69	23.58	24.13	24.23	23.72	23.5	23.23	21.77	23.42	23.87	26.09	23.49	23.66	21.79	23.47	25.64	22.83	23.5	22	21.4	21.16	24.03	23.35	24.25	24.54	22.72	23.32	24	20.09	22.92	25.58	22.5	23.65
GR891 6h3_rep1	24.78	24.18	24.44	24.43	24.06	24.53	24.03	23.24	24.22	24.83	24.46	23.72	23.49	22.56	23.06	24.08	25.62	23.97	24.02	22.12	24.93	24.29	22.69	23.37	22.12	21.84	21.49	23.72	23.28	23.93	24.62	23.32	23.64	24.76	21.08	22.94	25.01	23.52	23.84
GR891 6h3_rep2	24.65	24.53	24.28	24.39	24.06	23.93	24.04	23.28	24.76	24.65	24.15	23.53	23.34	22.42	23.58	23.84	25.95	24.33	24.27	21.98	24.22	24.16	22.88	23.61	22.13	21.77	21.4	23.97	23.1	24.22	24.82	23.26	23.53	24.76	20.68	22.94	25.22	23.52	23.97
GR891 6h3_rep3	24.16	24.47	24.28	24.31	24.04	24.04	24.03	23.46	24.85	24.8	24.24	23.98	23.43	22.4	23.24	24.1	25.58	23.89	24.27	22.07	24.54	24.22	22.77	23.66	22.1	21.71	21.48	23.42	23.58	23.98	25.09	23.34	23.7	24.39	20.61	22.75	25.23	23.52	24.02
GR891 12h1_rep1	24.34	23.64	24.19	25.12	23.98	24.21	23.68	22.66	23.51	24.725	23.25	23.58	23.18	21.27	22.95	24.01	25.69	23.73	23.48	21.65	24.9	23.41	22.51	24.09	23.06	21.46	20.94	23.58	22.88	24.05	24.13	23.12	23.4	23.62	20.2	23.01	25.15	22.39	23.32
GR891 12h1_rep2	24.17	23.7	24.3	25.1	24.06	24.14	23.99	22.48	23.25	24.05	23.42	23.32	22.88	21.24	22.99	23.9	26.1	23.88	23.45	21.94	24.77	23.43	22.62	23.79	23.16	21.77	21.05	23.12	22.82	24.22	24.19	22.99	23.18	23.73	20.09	23.04	24.88	22.53	23.27
GR891 12h1_rep3	24.24	23.65	24.14	24.89	24.01	24.11	23.79	22.38	23.08	24.2	23.35	23.36	22.93	21.54	22.94	23.95	25.63	23.69	23.69	22	24.81	23.23	22.72	24.01	23.44	21.65	20.82	23.35	22.82	24.07	24.27	23.06	23.28	23.49	20.24	23.16	25.015	22.42	23.37
GR891 12h2_rep1	25.09	24.69	25.41	25.65	25.01	24.73	24.91	23.74	25.08	25.06	24.58	24.6	24	22.11	23.78	24.35	27.04	24.76	24.15	22.52	25.52	25.23	23.48	24.68	23.49	22.3	21.71	24.34	23.42	24.39	25.13	23.7	24.07	24.29	20.98	24.25	26.21	23.95	24.41
GR891 12h2_rep2	24.87	24.97	25.19	25.95	24.81	24.67	25	23.69	24.53	25.14	24.26	24.45	24.24	22.06	23.5	24.31	26.52	25.04	24.06	22.6	25.45	25.18	23.63	24.63	23.56	22.24	21.43	24.71	23.47	24.7	25.32	23.79	24.41	24.15	21.46	24.01	25.58	23.68	24.5
GR891 12h2_rep3	25.04	24.7	25.22	26.18	24.95	25.03	24.7	23.7	24.52	24.5	24.02	24.85	24.35	22.05	24.2	24.38	27.06	24.75	24.23	22.3	25.59	25.13	23.64	24.23	23.34	22.19	21.53	24.87	23.87	24.42	25.25	23.65	24.07	24.29	21.09	24.13	25.895	23.54	24.55
GR891 12h3_rep1	24.41	23.61	24.22	24.73	23.01	23.51	23.43	22.54	23.77	24.1	23.45	23.65	22.88	21.49	22.88	23.09	25.78	23.72	23.27	21.28	25.12	24.39	22.31	23.84	22.04	21.28	20.84	23.47	22.92	23.86	24.2	22.85	22.38	24.4	20.09	22.75	24.36	22.34	23.58
GR891 12h3_rep2	24.14	23.99	24.04	24.4	23.38	23.71	23.68	22.45	23.74	24.03	23.33	23.48	22.71	21.27	22.84	22.96	25.83	23.93	23.34	21.37	25.16	24.34	22.22	23.63	22.27	21.51	21.06	23.44	22.61	23.81	24.33	23.11	22.66	24.54	19.92	22.75	24.07	22.17	23.5
GR891 12h3_rep3	24.34	23.74	24.19	24.71	23.21	24.1	23.62	22.53	23.74	24.21	23.24	23.51	22.56	21.51	22.55	23.01	25.88	23.5	23.4	21.38	25	24.26	22.13	23.7	22.27	21.47	20.87	23.45	23.05	23.82	24.58	23.01	22.77	24.52	20.04	22.86	24.65	22.2	23.6
GR891 24h1_rep1	23.55	23.1	23.89	25.01	23.15	23.06	22.87	22.44	22.94	23.72	22.5	23.22	22.37	20.76	21.88	23.01	26.15	22.47	22.11	21.3	24.42	22.6	22.46	23.25	21.55	20.6	20.66	23	22.8	23.84	23.49	22.26	22.05	24.13	20.08	22.11	25.19	22.49	23.34
GR891 24h1_rep2	23.38	23.14	23.61	24.59	23.2	23.13	22.92	22.45	22.87	23.43	22.71	23.12	22.15	20.71	21.91	22.93	25.74	22.44	22.14	21.24	24.28	22.54	22.02	23.21	21.7	20.58	20.62	22.82	22.64	23.94	23.35	22.1	22.1	24.25	20.09	22.17	25.39	22.29	23.05
GR891 24h1_rep3	23.58	23.07	23.78	24.76	23.05	23.31	23.02	22.41	22.88	23.53	22.44	22.96	22.31	20.91	21.96	23.13	25.43	22.26	22.41	21.37	24.07	22.28	22.08	23.4	21.36	20.63	20.59	23	23.16	23.78	23.78	22.19	22	24.58	20.47	21.94	25.15	22.69	23.1
GR891 24h2_rep1	24.31	23.52	23.62	25.24	23.62	23.52	23.48	23.06	23.52	23.895	23.36	23.41	22.85	21.28	23.295	23.12	25.94	23.14	22.5	21.75	23.62	24.46	22.54	23.86	21.5	20.88	21.14	23.29	23.31	24.39	24.13	22.49	22.06	24.19	20.7	22.06	26.03	22.24	23.44
GR891 24h2_rep2	24.22	23.58	24.19	25.04	23.69	23.68	23.8	22.7	23.46	24.04	23.22	23.4	23.06	21.3	23.39	23.11	25.88	23.45	22.47	21.53	23.81	24.01	22.92	23.92	21.34	21.21	21.47	23.57	23.05	24.71	24.34	22.61	22.12	24.34	20.68	21.79	26.23	22.03	23.87
GR891 24h2_rep3	24.265	23.46	24.03	25.51	23.59	23.69	23.31	22.77	23.23	23.75	23.18	23.97	22.955	21.12	23.2	23.19	25.67	23.42	22.46	21.59	23.58	24.37	22.72	23.71	21.43	21.02	21.21	24.28	23.21	24.48	24.05	22.55	22.11	24.09	20.44	22.03	26.22	22.06	23.54
GR891 24h3_rep1	24.65	24.09	24.71	25.49	24.05	23.24	23.85	23.17	23.58	24.41	23.33	23.84	23.04	21.87	22.98	23.89	26.46	23.9	23.25	22.15	24.11	25.05	22.84	23.78	22.63	21.63	21.47	23.77	23.57	24.81	25.59	22.63	22.81	24.43	21.2	22.12	25.35	22.47	24.43
GR891 24h3_rep2	24.85	24.02	24.55	25.5	23.99	23.38	24.2	23.04	23.86	24.18	23.39	23.73	23.08	21.34	23.72	23.45	26.39	23.72	23.32	22.04	23.97	25	22.92	24.1	22.73	21.35	21.38	23.91	23.31	24.5	25.78	22.95	23.05	24.26	20.84	22.18	25.29	22.62	24.01
GR891 24h3_rep3	24.36	24.01	24.86	25.99	24.02	23.1	23.98	23.24	24.09	24.24	23.22	23.785	23.09	21.77	23.02	23.53	26.11	23.81	23.24	22.04	24.05	24.9	22.84	24.06	22.75	21.27	21.44	24.19	23.75	24.79	25.97	22.64	23.15	24.44	20.68	22.28	25.32	22.41	23.81
GR891 72h1_rep1	24.05	23.66	23.99	25.28	22.81	22.84	23.9	22.82	23.31	23.67	23.2	23.33	22.37	21.07	22.15	22.83	26.12	22.64	22.53	21.66	23.93	24.28	22.7	23.43	22.14	20.98	20.61	23.33	23.09	23.935	23.63	22.56	22.14	23.21	19.78	22.37	26.85	22.32	23.26
GR891 72h1_rep2	24.11	23.53	24.03	25.11	23.11	23.03	23.64	22.83	23.31	23.7	23.04	23.63	22.33	21.03	22.23	22.85	26.34	22.47	22.7	21.8	23.57	24.22	22.77	23.38	22.14	21.03	20.76	23.53	23.05	23.98	23.56	22.29	22.1	23.64	20.05	22.26	26.62	22.13	23.24
GR891 72h1_rep3	23.99	23.49	23.95	25.26	23.19	23.03	23.64	23	23.45	23.87	22.94	23.29	22.55	21.05	22.01	23.06	26.01	22.44	22.99	21.83	23.86	24.18	22.76	23.4	22.14	21.11	20.76	23.18	23.15	23.89	23.85	22.35	22.14	23.27	20.51	22.29	26.735	22.31	23.25
GR891 72h2_rep1	24.26	23.49	23.97	25.16	23.4	23.11	23.4	23.1	23.34	23.68	23.27	23.01	22.54	20.85	22.69	23.1	25.92	22.86	22.59	21.5	23.15	23.47	22.7	23.62	21.88	20.78	21.08	23.285	22.92	24.23	23.97	22.21	22.34	23.61	20.1	22.05	26.86	22.08	23.04
GR891 72h2_rep2	24.2	23.16	24.04	24.94	23.38	23.27	23.76	22.88	23.06	23.52	23.45	23.03	22.65	20.84	22.28	22.78	26.46	22.96	22.55	21.65	23.1	23.29	22.55	23.71	21.91	21.25	21.02	23.33	23.21	24.12	23.67	22.38	21.97	23.39	20.16	22.06	27.08	22.03	23.115
GR891 72h2_rep3	24.31	23.34	23.9	25.1	23.32	23.16	23.5	22.6	23.12	24.01	23.06	23.16	22.76	20.86	22.63	23.09	26.16	23.02	22.51	21.58	23.23	23.45	22.32	23.38	22.25	21	20.97	23.24	23.08	24.36	23.82	22.11	22.27	23.67	20.1	22.02	26.58	22.07	23.19
GR891 72h3_rep1	24.33	23.77	24.79	24.89	23.58	23.66	23.78	23.83	23.7	24.16	23.1	23.58	22.98	21.46	22.6	22.73	26.26	23.15	22.97	22.11	24.02	25.01	23.01	23.77	21.86	21.27	21.27	24.55	23.64	24.45	24.1	22.67	22.02	24.65	20.675	22.06	26.84	22.43	23.79
GR891 72h3_rep2	24.25	24.03	24.53	25.25	23.71	23.23	23.87	23.64	24.12	23.94	23.09	23.56	23.01	21.27	22.95	22.94	25.7	23.38	23.19	22.15	24.01	25.2	23.09	23.91	22.05	21.68	21.22	24.05	23.49	24.25	24.39	22.76	21.6	24.15	21.25	22.12	26.41	22.43	24.23
GR891 72h3_rep3	24.36	23.94	24.83	25.4	23.24	23.55	23.94	23.52	24.09	24.01	23.33	23.6	22.78	21.24	22.7	22.95	26.14	23.265	23.11	22.07	23.71	24.93	23.06	23.78	21.81	21.35	21.21	24.55	23.63	24.35	24.47	22.75	21.76	23.83	21.11	22.05	26.81	22.44	23.94
GR891 120h1_rep1	24.15	23.06	23.35	25.91	23.1	22.01	23.08	22.14	23.02	23.15	22.42	22.5	22.16	20.7	21.7	24.63	26.68	22.04	22.23	20.93	23.28	23.8	21.89	22.73	24.22	20.3	19.84	23.2	22.35	25.38	24.16	21.89	24.42	22.98	19.16	22.97	25.82	21.72	22.78
GR891 120h1_rep2	24.15	23.07	23.53	25.99	22.78	22.24	22.86	22.01	23.05	23.08	22.51	22.42	22.1	20.59	21.68	24.61	26.84	22.16	22.01	20.83	23.27	23.87	22.06	22.69	24.02	20.32	19.65	23.36	22.46	25.4	24.125	21.8	24.475	23.19	19.14	22.87	25.72	21.57	22.55
GR891 120h1_rep3	24.13	23.02	23.33	25.81	22.65	22.08	22.71	22.06	23.035	23.08	22.4	22.4	22.35	20.81	21.83	24.44	27.15	22.02	22.35	21.17	23.38	24.1	22.01	22.8	24.4	20.23	19.51	23.28	22.49	25.36	24.09	21.79	24.53	22.98	19.72	23.07	26.02	21.55	22.71
GR891 120h2_rep1	23.06	22.45	23.31	25.11	22.24	21.98	22.26	22.12	22.46	22.81	22.16	22.02	22.205	20.1	21.36	22.81	26.1	21.6	22	20.47	22.46	23.2	21.49	22.29	22.46	19.82	19.47	22.77	22.02	24.31	23.355	21.63	22.02	22.97	18.62	22.17	25.35	21.33	22.26
GR891 120h2_rep2	22.95	22.57	23.13	24.26	22.19	22.1	22.61	22.01	22.42	22.92	22.24	21.92	22.04	20.12	21.27	23.16	26.11	21.94	21.55	20.45	22.15	23.25	21.55	22.43	22.27	20.21	19.5	23.26	22.12	24.34	23.49	22.03	22.44	22.84	18.9	22.02	25.78	21.3	22.61
GR891 120h2_rep3	22.99	22.43	23.15	24.74	22.09	22.14	22.42	22.06	22.38	22.63	21.71	22.25	22.37	20.09	22.09	22.94	26.12	21.22	21.75	20.48	22.29	23.42	21.67	22.3	22.26	20.01	19.37	23.04	22.19	24.2	23.22	21.59	22.13	22.8	19.35	22.095	25.59	21.38	22.25
GR891 120h3_rep1	24.03	23.12	23.81	25.95	23.11	22.41	22.96	22.45	22.88	23.38	22.57	22.43	22.24	20.77	21.81	23.45	26.35	22.68	22.27	21.09	23.38	22.8	21.88	22.93	22.9	20.12	20.06	23.94	22.63	24.61	23.64	22.08	23.46	23.17	19.58	22.48	25.71	22.29	22.68
GR891 120h3_rep2	24.12	23.25	23.55	25.8	23.05	22.54	23.03	22.17	23.01	23.69	22.42	22.48	22.51	20.47	21.83	23.34	26.62	22.9	22.53	21.14	23.25	22.79	21.86	23.06	22.9	20.23	19.95	23.53	22.53	24.35	24.1	22.3	23.38	23.36	19.24	22.52	26.18	22.21	22.67
GR891 120h3_rep3	24.07	23.2	23.68	25.51	22.99	22.39	22.72	22.21	23.25	23.65	22.63	22.59	22.15	20.49	21.72	23.43	26.64	22.43	22.42	21.12	23.27	22.91	21.94	23.18	23.23	20.27	19.91	24.02	22.71	24.22	24	22.19	23.41	23.42	19.22	22.43	25.945	21.77	22.69

## Sheet: JG1301
	MeSNRP70	MeTRA2	MehnRNPR	MeDDX6	MeRBP1-1	MePLAC8	MePRPF38B	Me14-3-3	MeMBF1-1	MeCWC15	MeMTAPase	MeCSNK1	MeRBP1-2	MeSKP1	MeAL6	MeHisD	MeC3H43	MeSRSF3	MeSAP2	MePABP2	MeTUB	MeHINT1	MeBTF3	MeH1	MePP2A	MeUBL5	MeRPL27	MeGTPb	MeSCL30	MeCHMP5	MeBDF1	MeRBX1	MeBZW2	MeACT	MeEF1-a	MeMBF1-2	MeCDC25	MeTIA1	MeEIF2
JG1301 0h1_rep1	22.27	23.18	23.2	26.15	22.21	23.93	22.75	22.5	22.01	22.19	22.17	22.11	21.27	20.19	21.55	23.91	26.84	22.29	22.4	21.13	23.445	20.96	22.35	22.4	21.62	20.11	20.57	23.12	22.08	26.36	22.81	21.22	22.82	21.01	19.69	23.61	28.3	20.48	22.34
JG1301 0h1_rep2	22.2	23.19	23.1	26.25	22.14	23.75	22.36	22.16	22.06	21.96	22.18	22.32	21.69	20.1	21.48	23.95	27.01	22.14	22.26	21.38	23.45	21.06	22.23	22.14	21.26	20.09	20.51	23.18	22.08	26.07	22.86	21.21	23.37	21.09	19.7	23.45	28.17	20.27	22.39
JG1301 0h1_rep3	22.16	23.14	23.09	26.02	22.04	23.86	22.4	22.07	21.57	22.04	22.19	22.16	21.53	19.87	21.56	23.9	27.14	22.71	22.4	21.2	23.44	21.17	22.21	22.34	21.2	20.15	20.24	23.22	22.14	26.77	22.64	21.23	23.18	21.2	19.695	23.75	23.1	20.49	22.37
JG1301 0h2_rep1	22.14	23.45	23.35	23.15	22.01	23.9	22.69	22.28	22.3	21.93	22.12	22.77	21.71	20.27	21.57	23.34	24.87	22.59	22.59	21.31	24.74	21.94	22.33	22.53	21.18	20.62	20.36	23.26	22.04	23.15	23.18	21.58	21.55	22.21	19.92	22.43	22.59	20.86	22.88
JG1301 0h2_rep2	22.91	23.26	23.27	23.16	22.11	24.25	22.92	22.28	22.5	22.55	22.11	22.56	21.59	20.2	21.67	23.39	25.08	22.51	22.45	21.35	24.43	21.87	22.17	22.44	20.7	20.51	20.46	23.07	22.1	23.6	23.05	21.6	21.41	22.22	20.07	22.435	22.74	20.91	22.64
JG1301 0h2_rep3	22.51	23.42	23.26	23.68	22.05	23.96	22.82	22.22	22.07	22.5	22.13	22.53	21.66	20.42	21.6	23.12	24.76	22.49	22.67	21.37	24.75	21.71	22.22	22.37	21.05	20.34	20.34	23.16	22.13	23.1	23.23	21.4	21.66	22.36	20.02	22.44	22.5	21.27	22.71
JG1301 0h3_rep1	22.98	24.09	23.94	23.62	22.19	24.24	23.28	23	22.26	22.65	22.87	22.38	21.77	20.79	22.15	23.21	25.02	23.11	22.88	21.76	24.685	21.03	22.36	23.23	21.36	20.65	20.64	22.72	22.28	23.44	22.62	21.89	22.23	21.94	19.73	22.68	23.12	20.69	22.41
JG1301 0h3_rep2	22.72	23.8	23.76	23.65	22.22	24.44	23.5	22.82	22.16	22.62	22.73	22.3	21.97	20.61	22.24	23.23	24.85	23.04	22.86	20.43	24.55	20.86	22.36	23.07	21.27	20.81	20.66	23.04	22.41	23.27	22.93	22.07	21.7	21.9	19.95	22.58	23.17	20.65	22.78
JG1301 0h3_rep3	22.75	23.89	23.68	23.57	22.06	24.07	23.25	22.61	21.88	22.46	22.18	22.57	21.88	20.57	22.38	23.26	24.68	23.05	23.03	21.63	24.82	21	22.36	22.76	21.51	20.77	20.61	23.03	22.44	23.18	22.46	21.78	21.96	21.84	19.73	22.94	23.145	20.89	22.39
JG1301 6h1_rep1	24.9	25.11	24.59	23.87	24.18	24.68	24.59	23.91	23.96	25.41	24.59	23.2	23.28	23.05	23.1	24.01	25.25	24.34	24.52	22.01	24.65	22.22	23.14	24.01	22.65	22.21	21.55	24.23	24.13	23.88	25.08	23.48	23.64	24.39	21.09	23.44	23.48	22.5	24.42
JG1301 6h1_rep2	24.98	25.19	24.45	24.19	24.03	24.82	24.55	23.24	24.03	24.87	24.65	23.23	23.57	23.13	23.11	24.08	25.22	24.53	24.53	22.03	24.32	22.45	23.18	23.82	22.87	22.3	21.66	24	24.17	23.9	25.01	23.45	23.78	24.09	20.59	23.47	23.61	22.69	24.35
JG1301 6h1_rep3	24.83	25.3	24.67	24.1	24.26	25.14	24.4	23.46	24.01	25.08	24.45	23.32	23.46	23.07	23.09	24.09	25.235	24.22	24.89	22.03	24.64	22.48	23.08	24.04	22.67	22.26	21.93	24.115	24.14	24.1	25.01	23.38	23.67	23.84	21.02	23.69	23.54	22.82	24.36
JG1301 6h2_rep1	25.16	26.18	25.25	23.89	24.85	24.95	24.89	23.69	24.32	25.08	25.15	23.7	24.09	23.53	23.82	24.78	25.82	24.96	25.67	22.59	24.79	22.87	23.61	24.15	22.95	22.75	21.81	23.05	24.2	24.15	25.35	24.37	24.12	24.67	21.25	23.73	24.26	23.48	25.07
JG1301 6h2_rep2	25.21	26.07	25.08	23.925	24.73	25.09	25.07	24.01	24.28	25.245	25.07	23.67	24.01	23.53	23.79	24.63	25.5	24.86	25.23	22.24	24.86	22.89	23.77	24.095	22.98	22.98	21.95	23.41	24.28	24.25	25.27	24.26	24.2	24.74	21.25	24.19	24.25	23.85	25.01
JG1301 6h2_rep3	25.26	26	25.12	23.96	24.73	24.88	25.23	24.06	24.33	25.41	25.02	23.41	24.03	23.78	23.69	24.48	25.34	24.75	25.49	22.57	25.24	22.76	23.5	24.04	23.01	23.15	22.03	23.77	24.34	24.27	25.51	24.1	24.37	25.01	21.25	23.94	24.255	23.35	24.82
JG1301 6h3_rep1	23.89	24.75	24.47	24.11	23.33	24.32	24.01	23.11	23.29	25.33	24.44	22.58	22.66	22.66	23.3	24.48	25.17	24.33	24.31	21.78	24.29	22.01	22.23	24.01	23.02	22.11	21.17	23.84	23.56	24.12	23.8	23.12	23.41	23.52	20.38	23.21	23.65	22.15	23.93
JG1301 6h3_rep2	23.98	24.83	24.38	24.13	23.38	24.3	24.25	22.66	23.04	24.82	24.54	22.88	22.75	22.63	23.47	24.39	25.09	24.35	24.21	21.58	24.28	21.84	22.8	24.2	23	22.35	21.31	23.78	23.56	23.68	24.26	22.97	23.72	23.62	20.3	23.61	23.76	22.46	24.2
JG1301 6h3_rep3	23.77	24.86	24.34	24.05	23.38	24.59	24.2	22.94	23.67	24.6	24.13	22.84	22.73	22.71	23.73	24.19	25.04	24.29	24.15	21.61	24.5	21.92	22.52	23.5	22.72	22.51	21.36	24.04	23.73	23.72	23.86	22.85	23.32	23.58	20.26	23.6	23.79	22.47	23.8
JG1301 12h1_rep1	24.02	25.4	24.69	24.87	24.15	25.23	24.88	23.65	23.42	25.2	23.21	23.53	23.49	22.24	23.25	23.76	25.46	24.13	24.44	22.74	26.62	21.61	23.54	24.23	22.24	22.26	22.08	24.52	23.7	23.96	24.99	24.21	23.79	24.19	21.18	23.53	24.1	23.16	25.14
JG1301 12h1_rep2	23.87	25.43	24.88	24.935	23.93	24.92	24.48	23.36	23.53	25.06	23.45	23.57	23.68	22.09	23.49	23.78	25.46	24.23	24.77	22.7	26.68	21.73	23.69	24.15	22.25	22.39	22.19	24.6	23.85	23.87	24.88	23.74	23.55	24.27	21.22	23.49	24.19	23.14	25.13
JG1301 12h1_rep3	24.18	25.23	24.81	25	24.26	25.3	24.52	23.19	23.37	24.81	23.59	23.64	23.41	22.14	23.3	24	25.88	24.01	24.43	22.43	26.89	21.96	23.38	24.47	22.22	22.4	21.98	24.63	23.51	23.56	24.73	23.84	23.57	24.11	21.34	23.29	24.41	23.13	24.8
JG1301 12h2_rep1	24.46	25.21	25.21	25.77	24.59	25.35	24.48	23.31	23.51	25.29	24.12	24.01	23.76	22.13	23.49	24.02	26.64	24.49	24.81	22.65	25.97	21.74	23.42	24.43	23.11	22.43	22.01	24.22	23.96	25.17	25.32	23.49	24.04	24.08	21.11	23.93	26.13	23.05	24.91
JG1301 12h2_rep2	24.44	25.64	25.2	25.63	24.36	24.87	24.32	22.82	23.18	24.67	24.09	23.92	23.72	22.03	23.8	23.82	26.11	24.71	24.5	22.64	26.47	21.88	23.52	24.7	23.25	22.46	22.02	24.21	23.67	25.47	25.23	23.74	23.82	24.05	21.14	23.93	26.02	23.15	24.61
JG1301 12h2_rep3	24.61	25.15	25.41	25.73	24.47	25.3	24.42	23.25	23.24	25.01	24.2	23.85	23.78	22.1	23.67	24.39	26.92	24.52	24.69	22.88	26.15	21.75	23.61	24.65	23.51	22.39	22.1	24.29	23.65	25.3	25.44	23.62	24.09	24	21.68	24.04	26.02	23.05	24.67
JG1301 12h3_rep1	22.84	23.47	23.42	23.21	22.14	23.4	22.48	21.69	21.76	22.84	22.8	21.83	21.57	20.33	21.72	22.78	24.24	22.25	22.58	20.88	24.89	20.21	21.79	22.77	21.38	20.49	20.39	23.32	22.08	23.23	23.67	21.74	22.31	22.89	19.23	22.16	22.79	21.27	22.93
JG1301 12h3_rep2	22.39	23.05	23.27	23.37	22.35	23.49	22.54	21.61	21.83	23.03	22.53	21.97	21.615	20.2	22.01	22.86	24.32	22.88	22.48	20.77	25.07	20	22.3	22.61	21.29	20.7	20.6	22.85	21.98	22.89	23.83	22.05	22.35	23.12	19.79	22.27	23.05	21.72	23.04
JG1301 12h3_rep3	22.06	23.17	23.24	23.16	22.28	23.49	22.34	21.74	21.69	22.96	22.28	22.41	21.66	20.25	22.34	22.65	24.14	22.54	22.36	20.65	25.06	20.21	21.86	22.53	21.48	20.58	20.44	22.96	21.81	23.14	23.65	21.77	22.5	23.15	19.29	22.35	22.93	21.24	23.02
JG1301 24h1_rep1	24.33	26.24	26.15	25.6	24.71	25.71	25.69	24.3	24.65	26.285	25.46	24.35	24.24	23.26	24.6	25	26.28	24.36	25.35	23.24	27	23.16	23.29	25.31	24.05	23.74	23.25	25.06	25.77	24.87	25.16	24.59	24.6	24.31	22.18	23.27	24.58	23.67	25.63
JG1301 24h1_rep2	24.32	26.18	25.81	25.65	24.58	25.4	25.19	23.95	24.64	26.43	25.71	24.51	24.68	23.31	24.45	25.58	26.44	24.79	25.47	23.47	26.82	23.19	23.53	25.34	23.81	23.58	23.2	25.08	26.15	24.55	25.76	24.37	24.08	24.31	22.23	23.3	24.51	24.17	25.91
JG1301 24h1_rep3	24.09	26.2	26.25	25.61	25.06	25.7	25.47	23.93	24.29	26.14	26.01	25.09	24.71	23.51	24.525	25.12	26.24	24.56	25.2	23.36	26.85	23.13	23.41	25.19	23.7	23.28	23.29	25.16	25.24	24.45	25.27	24.56	24.14	24.4	22.7	23.36	24.43	23.99	25.4
JG1301 24h2_rep1	25.15	25.81	26.02	24.68	24.71	25.09	25.02	24.01	24.23	25.69	25.32	24.16	24.51	23.56	24.03	24.31	25.78	24.15	24.79	22.5	26.58	23.21	23.4	25.11	22.89	23.13	23.01	24.795	25.19	24.1	25.7	24.54	24.54	24.16	22.28	22.63	24.24	23.38	25.49
JG1301 24h2_rep2	25.07	25.61	25.59	24.46	24.92	25.05	25.05	23.95	23.78	25.77	25.13	24.08	24.44	23.33	24.18	24.5	25.54	24.29	25	22.64	26.95	22.985	23.5	25.2	22.81	23.1	22.92	24.83	24.74	24.13	25.98	24.51	24.39	24.13	22.16	22.785	24.46	23.1	25.61
JG1301 24h2_rep3	25.06	25.46	25.77	24.73	24.8	25.08	24.97	24.04	24.04	26.14	25.27	24	24.91	23.53	24.57	24.53	25.58	24.04	24.82	22.57	26.87	22.76	23.33	25.09	22.99	23.17	23	24.76	25	24.15	25.83	24.39	24.59	24.09	22.22	22.94	24.22	23.47	25.35
JG1301 24h3_rep1	24.58	25.92	25.52	24.8	25.11	24.54	24.64	23.7	24.03	26.12	25.4	23.46	24.19	23.08	24.45	24.23	25.65	24.3	24.68	22.25	26.28	22.22	23.07	24.64	22.7	22.58	22.49	24.71	24.32	24.04	25.74	24.11	23.4	23.43	21.63	22.39	23.82	23.39	25.03
JG1301 24h3_rep2	24.47	25.68	25.71	24.57	24.74	24.52	24.6	23.57	24	26.43	25.34	23.44	24.64	23.07	24.02	24.35	26.02	24.09	24.97	22.14	25.79	22.14	23.33	24.94	22.53	22.64	22.64	24.87	24.2	24.14	25.23	24.125	23.51	23.67	21.84	22.54	24.07	23.38	25.39
JG1301 24h3_rep3	24.19	25.59	25.39	24.89	24.95	24.42	24.92	23.72	23.72	26.2	24.98	23.45	24.41	23.02	24.79	24.38	26.18	24.11	24.88	22.24	26.44	22.53	23.21	24.92	22.65	22.7	22.34	25.03	24.79	23.76	26	24.14	23.62	23.45	21.6	22.4	24.39	23.37	25.04
JG1301 72h1_rep1	25.99	25.55	25.12	26.45	24.02	23.8	24.455	23.92	24.5	24.93	24.94	24.26	24.03	22.4	23.26	23.59	27.445	23.95	24.05	22.35	26.01	25.83	23.03	24.39	22.7	22.17	21.46	24.33	24.08	25.25	26.02	23.69	23.12	24.48	21.04	24.05	28.6	23.19	24.82
JG1301 72h1_rep2	26.09	25.38	25.31	26.65	23.8	24.1	24.43	23.48	24.31	24.92	25.08	24.21	24.03	22.37	23.22	23.9	27.56	24.18	24.16	22.28	26.03	26.04	23.08	24.53	22.89	22.08	21.77	24.42	23.76	25.34	25.69	23.47	23.4	24.52	20.81	23.885	28.77	23.08	24.93
JG1301 72h1_rep3	25.92	25.16	25.215	26.85	24.19	24.29	24.48	23.52	24.36	24.94	24.94	24.19	23.85	22.45	23.68	23.58	27.33	24.02	24.18	22.13	26.03	26.05	23	24.57	23	22.12	21.9	24.51	23.57	25.07	26.05	23.63	23.54	24.39	20.925	23.72	28.24	23.35	24.58
JG1301 72h2_rep1	24.91	23.91	24.12	24.9	23.24	23.31	23.57	22.85	23.34	23.46	23.49	23.21	22.57	21.38	22.52	22.9	26.14	22.93	23.09	21.51	24.15	23.91	22.51	23.3	22.36	21.32	20.76	24.19	23.18	24.23	24.45	22.65	22.2	23.23	20.02	21.75	26.47	22.1	23.69
JG1301 72h2_rep2	25.04	24.01	23.98	24.63	23.12	23.5	23.63	22.73	22.96	23.6	23.36	23.13	22.65	21.29	22.52	22.74	26.03	22.76	23	21.55	24.07	24.1	22.75	23.36	22.31	21.15	20.74	24.52	23.11	24.42	25.05	22.42	22.28	23.44	20.07	21.88	26.62	22.11	23.62
JG1301 72h2_rep3	24.97	23.91	24.09	24.64	23.13	23.27	23.56	22.83	23.14	23.63	23.71	23.1	22.69	21.48	22.41	22.56	25.92	22.75	23.51	21.38	24.26	23.79	22.75	23.41	22.16	21.14	20.85	24.02	23.07	24.61	24.81	22.34	22.12	23.335	20.39	22.11	26.69	22.11	23.64
JG1301 72h3_rep1	25.3	25.1	25.46	25.9	23.84	23.99	24.27	23.81	23.8	24.96	25.2	23.74	23.53	22.17	23.14	23.93	27.06	23.88	23.79	21.9	24.24	24.5	22.47	24.21	23.06	21.74	21.32	24.72	23.73	25.7	25.63	23.19	23.25	23.26	20.57	22.84	28.14	22.79	24.4
JG1301 72h3_rep2	25.43	24.62	25.55	26.15	23.74	24.05	24.61	23.41	23.85	24.74	24.33	23.71	23.91	22.01	23.27	24.18	27.14	24.01	23.86	22.14	24.27	24.49	23.05	24.02	23.43	21.94	21.9	24.76	23.36	25.56	25.17	23.45	23.25	23.2	20.63	23.09	28.18	22.745	24.81
JG1301 72h3_rep3	25.46	24.8	24.86	26.04	23.7	24.05	24.39	23.48	23.68	24.36	24.26	23.76	23.82	21.81	23.31	23.85	27.19	23.89	23.78	21.61	24.35	24.68	22.77	23.91	23.13	22.01	21.66	24.68	23.52	25.73	25.46	23.86	23.25	23.1	20.51	23.02	28.16	22.7	24.48
JG1301 120h1_rep1	24.3	22.78	23.07	25.8	22.15	22.21	22.81	22.07	21.84	22.92	22.44	22.12	21.39	20.26	21.31	23.55	26.08	21.85	21.88	20.36	23.21	23.75	21.75	22.15	23.16	20.39	19.52	22.87	22.04	24.44	23.33	21.35	22.62	22.48	18.71	22.58	26.5	21.29	22.7
JG1301 120h1_rep2	24.27	22.81	23.13	25.38	21.81	22.11	22.7	21.67	22.23	22.69	22.23	22.23	21.4	20.33	21.15	23.54	26.33	22	22.07	20.33	22.92	23.6	21.72	22.23	23.3	19.91	19.54	23.08	22.26	24.73	23.17	21.57	22.78	22.37	18.88	22.59	26.52	21.23	22.74
JG1301 120h1_rep3	24.08	22.69	23.1	25.05	22.11	22.26	22.5	21.76	22.23	22.72	22.31	22.09	21.42	20.18	21.93	23.34	26.5	21.83	22.08	20.2	23.02	23.38	21.58	22.26	23.23	20.04	19.39	23.08	22.12	24.95	23.22	21.46	22.7	22.18	19.21	22.46	26.51	21.92	22.5
JG1301 120h2_rep1	24.6	24.23	23.62	24.54	22.81	22.24	23.96	23.47	23.54	24.54	22.59	23.19	22.34	21.1	22.73	23.9	25.99	22.42	23.15	21.05	23.39	20.55	22.94	22.67	23.6	20.77	20.08	24.97	23.06	25.1	24.56	22.26	23.56	22.29	19.32	22.29	26	23.1	26.12
JG1301 120h2_rep2	24.59	24.27	23.81	24.89	23.05	22.4	23.78	23.34	23.34	24.92	22.69	23.25	22.28	21.08	22.13	23.72	26.38	22.79	23.27	21.07	23.6	20.57	23	22.63	23.62	20.86	20.1	25.06	22.97	25	24.88	22.11	23.35	22.1	19.38	22.6	25.46	23.08	25.58
JG1301 120h2_rep3	24.61	24.13	23.99	25	23.08	22.27	23.83	23.4	23.36	24.68	22.75	23.13	22.46	21.44	22.25	23.72	26.35	22.87	23.21	21.22	23.59	20.63	23.02	22.75	23.53	20.7	19.96	24.7	23.26	25.11	25.15	22.17	23.93	22.05	19.33	22.27	25.8	23.05	25.96
JG1301 120h3_rep1	24.11	23.8	24.46	24.98	23.64	23.02	23.43	23.09	23.63	24.08	23.615	23.09	22.77	21.63	23.06	23.44	26.01	23.1	23.16	21.88	23.43	24.15	23.03	23.62	23.95	21.53	20.89	23.96	23.08	24.74	24	22.4	22.36	22.97	19.8	22.48	26.53	22.6	23.47
JG1301 120h3_rep2	24.11	23.85	24.17	25.32	23.52	23.16	23.81	23	23.5	24.1	23.84	23.01	23.12	21.78	22.7	23.71	26.29	23.05	23.1	21.99	22.55	24.14	23.37	23.81	24.07	21.92	21.02	23.48	23.19	24.675	23.96	22.59	22.79	23	20.1	23.16	26.63	23.26	24
JG1301 120h3_rep3	24.27	23.64	24.17	25.17	23.65	23.11	23.74	23.02	23.45	23.86	23.39	23.05	22.98	21.64	23.33	23.54	26.36	23.09	23.15	21.83	23.15	24.22	23.13	23.39	24.03	21.27	21.12	23.7	23.06	24.61	23.67	22.46	22.83	23.19	19.79	23.14	26.73	22.75	23.36

## Sheet: 154
	MeSNRP70	MeTRA2	MehnRNPR	MeDDX6	MeRBP1-1	MePLAC8	MePRPF38B	Me14-3-3	MeMBF1-1	MeCWC15	MeMTAPase	MeCSNK1	MeRBP1-2	MeSKP1	MeAL6	MeHisD	MeC3H43	MeSRSF3	MeSAP2	MePABP2	MeTUB	MeHINT1	MeBTF3	MeH1	MePP2A	MeUBL5	MeRPL27	MeGTPb	MeSCL30	MeCHMP5	MeBDF1	MeRBX1	MeBZW2	MeACT	MeEF1-a	MeMBF1-2	MeCDC25	MeTIA1	MeEIF2
154 0h1_rep1	24.63	23.72	25.16	27.05	24.08	25.39	23.93	24.73	24.25	23.65	23.73	24.14	23.55	21.73	22.91	24.8	28.1	25.15	24.03	22.48	25.25	25.64	23.49	23.72	21.9	21.3	21.63	25.28	23.66	26.46	25.16	23.11	24.19	23.86	21.49	24.07	29.31	22.34	23.79
154 0h1_rep2	24.77	24.08	24.94	27.24	24.06	25.33	23.8	24.13	24.3	23.72	23.28	23.8	23.39	21.67	23.09	24.6	27.83	24.62	23.75	22.5	25.225	25.59	23.64	23.87	22.22	21.37	21.28	24.42	23.25	26.25	25.08	23.27	23.27	24.04	21.43	24.07	29.52	22.77	23.91
154 0h1_rep3	24.73	23.92	25.02	26.73	24.04	25.45	24.03	24.42	24.31	23.65	23.36	23.72	23.43	21.93	22.75	24.89	27.84	24.31	23.63	22.4	25.2	25.51	23.74	23.76	22.96	21.6	21.33	24.61	23.66	26.2	25.15	23.18	23.73	24.39	21.52	24.07	29.415	22.62	23.84
154 0h2_rep1	23.09	22.6	23.71	26.37	22.71	24.69	23.08	23.2	22.43	22.62	22.08	22.37	21.56	20.53	21.65	25.06	27.71	22.65	22.68	21.35	23.84	21.43	22.99	22.67	23.15	20.34	20.33	22.94	22.24	27.12	22.58	22.13	24.02	22.54	20.09	24.06	28.76	21.07	22.27
154 0h2_rep2	23.01	22.64	23.67	26.97	22.53	24.69	22.78	22.73	22.69	22.42	22.1	22.17	21.89	20.3	21.49	25.12	27.75	22.58	22.48	21.54	24.1	21.78	22.93	22.39	22.82	20.4	20.41	22.45	22.52	27.71	22.57	22.36	23.76	22.56	20	23.62	29.01	20.76	22.16
154 0h2_rep3	22.83	22.48	23.83	26.74	22.44	24.55	22.61	23.04	22.4	22.34	22.03	22.23	21.63	20.5	21.71	25.15	27.3	22.75	22.53	21.51	24.1	21.58	22.85	22.41	23.15	20.31	20.25	22.7	22.25	27	22.97	21.77	23.89	22.34	20.16	23.62	28.885	21.12	22.27
154 0h3_rep1	22.81	22.8	23.52	23.64	22.42	24.89	22.99	22.88	22.91	22.85	22.26	22.34	21.82	20.94	21.9	24.02	25.1	22.79	22.62	21.42	24.33	21.32	22.56	22.62	21.33	20.27	20.21	22.94	22.21	23.05	22.74	22.09	21.96	22.41	20.13	22.73	22.61	20.9	22.67
154 0h3_rep2	22.69	22.78	23.65	23.97	22.35	24.45	22.85	23	22.92	23.02	22.08	22.37	21.84	20.65	21.98	23.96	25.36	22.81	22.43	21.62	24.15	21.16	22.82	22.57	21.24	20.48	20.38	23.17	22.3	23.12	22.71	22.04	22.05	22.29	20.27	23.13	22.65	21	22.62
154 0h3_rep3	22.99	22.32	23.73	23.71	22.33	24.49	23.05	23	22.71	22.6	22.23	22.26	21.96	20.62	21.85	23.69	25.23	22.72	22.67	21.51	24.13	21.12	22.78	22.68	21.2	20.32	20.33	22.77	22.68	23.19	22.87	22.08	22.19	22.58	20.19	22.44	23.09	21.03	22.44
154 6h1_rep1	23.51	23.09	23.9	23.49	23.11	23.42	23.45	22.79	23	23.795	22.89	22.57	22.39	21.4	22.35	23.12	24.4	23.26	23.01	21.21	24.39	20.73	22.46	23.17	21.11	20.96	20.67	23.48	23.59	23.36	23.88	22.41	22.32	23.44	19.71	22.07	22.19	21.53	23.02
154 6h1_rep2	23.73	23.06	23.84	23.38	23.55	23.62	23.19	23.04	23.03	23.76	22.62	22.37	22.25	21.46	22.03	23.32	24.46	23.24	23.29	21.32	24.1	21.22	22.49	23.15	21.18	21.01	20.43	23.16	22.76	23.13	23.96	22.66	22.49	23.41	19.91	22.04	22.58	21.65	23.16
154 6h1_rep3	23.76	23.18	23.68	23.25	23.44	23.83	23.39	23.01	23.29	23.83	22.99	22.4	22.2	21.39	22.27	23.49	24.58	22.73	23.16	21.21	24.51	21.22	22.45	23.12	21.34	21.1	20.66	22.82	23.04	23.02	24.22	22.45	22.69	23.52	19.94	22.32	22.36	21.99	23.31
154 6h2_rep1	24.21	23.23	23.69	23.38	23.23	23.71	23.44	22.4	22.16	23.36	22.9	22.49	22.47	21.13	22.17	23.02	24.62	23.13	22.6	20.83	24.43	20.73	21.99	23.55	21.72	20.64	20.16	22.52	23	23.05	24.01	22.51	22.82	23.93	20.34	22.95	21.93	21.23	23.11
154 6h2_rep2	24.14	23.23	23.81	23.22	22.76	23.74	23.28	22.28	22.31	23.2	23.03	22.43	22.62	21.24	22.02	23.25	24.4	23.18	22.71	21.26	24.39	20.89	21.81	23.33	21.48	20.72	20.58	22.37	22.58	23.21	24.24	22.22	22.86	23.62	19.77	22.73	22.23	21.52	22.92
154 6h2_rep3	24.06	23.16	23.65	23.09	23.39	23.83	23.36	21.76	22.12	23.63	23.06	22.41	22.73	21.11	22.01	23.36	24.6	23.23	22.72	21.12	24.44	20.97	22	23.38	21.51	20.73	20.51	22.21	22.71	22.67	24.77	22.15	22.52	23.71	20.05	22.51	22.29	21.39	23.23
154 6h3_rep1	22.53	22.86	23.37	23.24	22.42	23.69	23	21.82	22.49	23.24	22.29	22.31	21.15	20.75	21.71	22.87	24.26	22.55	22.55	21.09	23.55	20.91	21.83	22.9	21.67	20.68	20.27	22.25	22.84	23.15	22.39	22.25	22.56	22.45	19.45	21.72	22.09	20.94	22.92
154 6h3_rep2	22.39	22.76	23.31	22.94	22.56	23.61	23.16	21.96	22.45	23.3	22.24	22.35	21.46	20.89	21.91	22.85	24.6	22.56	22.35	21.07	23.7	20.78	22.02	22.88	21.44	20.29	20.48	22.36	22.77	22.83	22.4	21.54	22.02	22.46	19.41	21.33	21.81	20.96	22.64
154 6h3_rep3	22.39	22.6	23.37	22.67	22.42	23.66	23.34	22.1	22.47	23.18	22.29	22.25	21.22	20.85	22.17	22.86	24.34	22.71	22.79	21.03	23.28	20.71	21.98	22.69	21.64	20.51	20.27	22.51	22.66	22.79	22.65	21.81	22.02	22.79	20.02	22.08	22.2	20.86	22.69
154 12h1_rep1	22.07	21.47	22.64	22.2	21.32	23.03	22.04	21.33	21.64	22.12	21.45	22.4	20.53	20.18	21.04	22.26	23.71	22.28	21.51	20.58	23.33	19.85	21.2	22.15	21.145	20	19.56	22.46	21.63	22.2	22.42	21.52	21.38	22.68	19.22	21.33	21.72	20.24	22.14
154 12h1_rep2	21.8	21.78	22.34	22.43	21.46	22.82	22.2	21.13	22.01	22.08	21.33	21.98	20.73	19.71	20.96	22.46	23.72	22.09	21.57	20.71	23.57	19.85	21.02	22.27	21.1	19.89	19.44	22.09	21.26	22.31	21.94	20.92	21.26	23.35	18.89	21.34	21.88	20.05	21.59
154 12h1_rep3	22.01	21.55	22.5	22.53	21.32	22.55	22.07	21.38	21.55	21.98	21.05	22.1	20.52	19.76	21	22.27	23.59	21.85	21.44	20.45	23.06	19.84	21.11	22.3	21.19	19.94	19.62	21.91	21.54	22.37	22.65	20.81	21.33	23.59	19.18	21.46	21.59	20.16	21.56
154 12h2_rep1	22.99	22.01	22.9	22.8	21.64	22.77	22.58	21.94	21.65	22.59	21.86	21.97	21.04	20.01	21.2	22.86	23.89	22.28	21.53	20.45	23.57	19.78	21.38	22.28	21.21	19.8	19.39	22.095	22.05	22.465	23.11	21.155	21.93	23.71	19.12	21.48	21.79	20.45	22.08
154 12h2_rep2	22.72	22.02	22.69	23.17	21.81	22.87	22.4	21.43	21.74	22.35	21.78	22.06	21.45	19.71	21.59	22.81	24.06	22.15	21.58	20.56	23.47	19.9	21.37	22.34	21.09	19.7	19.43	22.05	21.39	22.41	23.05	21.15	21.65	23.58	18.91	21.58	21.89	20.46	22.05
154 12h2_rep3	22.71	21.9	22.58	22.82	22.09	22.97	22.54	21.5	21.29	22.23	21.64	21.43	21.21	19.58	21.66	22.73	23.95	22.52	21.72	20.59	23.82	20.08	21.48	22.41	21.51	19.68	19.36	22.14	21.35	22.52	23.33	21.16	21.64	23.52	19.61	21.64	21.57	21.2	21.82
154 12h3_rep1	21.86	21.27	22.17	23.87	21.49	22.3	21.61	21.12	21.42	21.97	21.01	21.48	20.69	19.39	21.22	22.45	25.34	21.21	21.33	20.25	23.07	19.61	21.07	22.01	21.79	19.42	19.15	22.07	21.17	24.08	21.68	20.6	22.07	22.51	18.7	22.09	24	20.44	21.29
154 12h3_rep2	22	21.29	22.21	24.01	21.44	22.44	21.83	21.12	21.37	21.84	21.05	21.13	20.56	19.27	20.75	22.67	25.04	21.53	21.54	20.23	22.83	19.62	21.04	22.09	22.06	19.35	19.41	22.23	21.18	23.9	21.95	20.51	22.23	22.65	18.68	21.92	24.57	20.41	21.37
154 12h3_rep3	22.05	21.29	22.26	23.84	21.43	22.43	21.74	20.83	21.26	21.94	21	21.36	20.53	19.67	20.78	22.45	25.46	21.28	22	20.25	22.97	19.6	21.1	22.05	21.59	19.34	19.05	22.01	21.35	23.86	22.08	20.65	22.31	22.37	19.1	21.95	24.285	20.09	21.26
154 24h1_rep1	23.93	23.56	24.21	23.42	23.24	23.86	23.35	22.61	22.98	23.7	22.87	22.94	22.66	21.35	22.92	22.84	24.33	23.03	23.01	21.36	24.09	21.19	22.48	23.3	21.61	21.09	20.96	23.38	23.25	22.75	23.71	22.75	22.27	23.33	21.17	21.15	21.63	22.2	23.31
154 24h1_rep2	23.83	23.75	24.13	23.44	22.98	23.55	23.38	22.87	23.07	23.83	23.03	22.72	22.61	21.35	22.43	22.69	24.22	22.985	22.98	21.38	24.32	21.17	22	23.31	21.74	21.01	21.08	23.01	23.81	22.75	24.01	22.655	21.98	23.26	20.5	21.26	21.59	21.94	23.45
154 24h1_rep3	24.1	23.67	24.07	23.18	23	23.63	23.39	22.76	23.08	23.44	23.13	22.78	22.47	21.42	22.64	22.78	24.39	22.94	22.99	21.24	24.35	21.17	22.59	23.06	21.8	20.99	21.1	23.15	23.69	22.52	23.86	22.56	22.1	23.36	21.17	21.04	21.34	22.46	23.33
154 24h2_rep1	23.36	23.2	24.01	23.25	23.3	23.36	23.24	22.525	22.69	23.98	22.74	22.61	22.18	21.08	22.41	22.56	24.01	22.24	22.435	21.07	23.76	21.05	23.15	22.63	21.73	20.78	21.03	22.97	23.1	22.73	23.235	22.395	22.14	23.02	20.21	21.1	22.04	21.57	23.43
154 24h2_rep2	23.38	23.2	24.36	23.3	23.15	23.33	23.08	22.62	22.92	23.65	22.79	22.54	22.47	20.98	22.21	23.1	24.02	22.5	22.32	21.22	23.7	21.51	22.21	23.07	21.51	21.02	21.07	22.91	23.13	22.76	23.11	22.41	22.14	23.19	20.44	21.23	21.99	21.32	23.54
154 24h2_rep3	23.38	23.17	23.83	23.21	23.42	23.57	23.1	22.43	22.63	23.52	22.86	22.44	22.31	21.06	22.19	22.75	24.05	22.59	22.55	21.09	23.59	21.51	22.37	22.97	21.86	21.36	21.16	22.9	23.07	22.82	23.36	22.38	22.34	23.15	20.48	21.22	22.09	21.38	23.03
154 24h3_rep1	24.01	23.69	24.02	23.28	23.05	23.46	23.59	22.92	23.12	24.04	22.91	22.94	22.77	21.41	22.53	23	24.19	22.61	22.81	21.4	23.86	21.5	22.8	23.32	21.47	21.26	21.28	23.22	23.29	22.7	24.06	22.66	21.98	23.65	20.43	21.18	21.7	22.08	23.47
154 24h3_rep2	24.04	23.68	24.16	23.18	23.04	23.81	23.67	22.58	22.55	24.04	22.86	22.75	22.48	21.2	22.66	22.75	23.83	22.69	22.89	21.56	24.07	21.53	22.83	23.26	21.49	21.26	21.36	23	23.27	22.7	24.08	22.7	22.02	23.47	20.69	21.21	21.91	21.94	23.72
154 24h3_rep3	23.98	23.58	24.07	23.36	23.02	23.8	23.51	22.71	22.87	24.04	22.88	22.63	22.66	21.38	22.58	22.55	24.17	22.62	22.9	21.58	24.02	21.19	22.76	23.27	21.44	21.12	21.17	23.09	23.49	22.63	24.28	22.67	22.06	23.57	20.56	21.29	21.805	21.98	23.37
154 72h1_rep1	24.48	23.31	24.23	25.02	22.97	23.08	23.3	22.45	22.69	24.17	23.06	23.04	22.39	21.38	22.67	23.93	26.21	22.63	22.6	21.46	23.16	23.5	22.3	22.92	23.43	20.75	20.62	23.425	23.66	24.56	23.91	22.25	22.99	22.54	19.99	22.57	25.43	21.575	23.04
154 72h1_rep2	24.12	23.58	24.02	25.04	23.26	23.19	23.3	22.6	23.77	24.25	23.18	23.11	22.46	21.12	22.94	24.07	26.17	23.07	22.56	21.57	23.03	23.57	22.37	22.96	23.39	20.82	20.65	23.29	22.69	24.58	23.93	22.45	23.23	22.53	20.09	22.52	25.77	21.46	23.23
154 72h1_rep3	24.32	23.47	23.86	25.23	22.96	23.23	23.37	22.55	23.55	24.09	23.16	23.16	22.18	21.13	22.88	23.88	26.02	22.5	22.79	21.35	23.01	23.32	22.29	23	23.31	20.81	20.72	23.56	23.12	24.35	23.84	22.48	23	22.59	20.04	22.53	25.88	21.69	23.12
154 72h2_rep1	24.93	23.8	23.98	24.92	23.07	23.2	23.64	23.07	23.13	23.81	23.14	23.52	22.45	21.12	22.16	23.31	25.91	22.35	23.06	21.32	23.25	24.27	22.22	23.49	23.07	21.08	20.44	23.73	23.04	24.85	24.35	22.51	22.22	22.52	19.9	22.26	25.52	22.17	23.25
154 72h2_rep2	24.66	23.74	24.18	24.95	22.48	23.28	23.36	22.5	23.12	23.54	23.08	23.16	22.65	21.23	22.46	23.3	25.78	22.46	22.62	21.61	23.41	24.1	22.32	23.06	23.02	21.3	20.52	23.56	22.8	24.64	24.25	22.48	22.51	22.49	19.94	22.32	25.63	21.97	23.11
154 72h2_rep3	24.64	23.53	23.94	24.92	21.86	23.39	23.55	22.61	22.99	23.93	23.13	23.59	22.38	21.08	22.23	23.17	26.06	22.57	22.91	21.44	23.48	24.35	22.23	23.1	23.11	20.87	20.53	23.57	22.87	24.42	24.3	22.96	22.33	22.46	19.96	22.33	25.78	22	23.31
154 72h3_rep1	24.58	23.23	24.09	25.11	23.25	23.09	23.36	22.72	23.4	23.53	22.86	23.09	22.51	21.19	22.23	23.65	26.01	22.23	22.56	21.12	23.21	24.12	22.35	22.98	22.72	20.91	20.66	23.37	23.08	24.11	24.04	22.64	23.02	22.39	19.75	22.31	25.76	21.74	23.2
154 72h3_rep2	24.54	23.56	23.77	25.06	23.16	23.34	23.53	22.66	23.05	23.59	22.8	23.23	22.56	21.08	22.29	23.46	25.63	22.23	22.54	21.19	23.28	24.27	22.22	22.85	22.61	20.97	20.6	23.61	22.87	24.19	24.1	22.47	22.84	22.57	20.04	22.57	25.71	21.67	23.07
154 72h3_rep3	24.47	23.49	23.85	24.87	23	23.13	23.53	22.42	23.02	23.71	23	22.86	22.39	21.17	22.16	23.44	26.09	22.25	22.77	21.33	23.31	24.04	22.57	23.04	22.6	20.66	20.51	23.13	22.99	24.14	24.34	22.41	22.99	22.57	20.31	22.34	25.735	21.84	23.15
154 120h1_rep1	24.62	24.34	24.81	25.21	24.09	23.14	23.77	23.53	24.14	25.11	24.2	23.75	23.43	22.34	23.17	24.38	26.73	23.64	23.73	22.07	23.44	25.13	23.46	23.79	24.13	21.76	21.1	24.505	23.35	25.39	24.94	22.85	23.09	23.45	20.55	23.31	25.81	22.79	24.76
154 120h1_rep2	24.69	24.44	24.59	25.23	24.04	23.18	24.04	23.66	24.155	24.49	24.04	23.52	23.05	21.91	22.94	24.11	26.83	23.88	23.86	21.92	23.83	24.93	23.11	24.1	24.32	22.13	21.25	24.33	23.53	25.25	24.9	22.69	23.39	23.54	20.02	22.69	26.06	22.8	24.32
154 120h1_rep3	24.49	24.42	24.54	25.18	24.02	23.36	24.19	23.94	24.17	24.81	24.18	24.11	23.5	22.18	23.58	24.36	26.99	23.23	23.95	22.02	23.78	25.02	23.43	23.99	24.17	21.8	21	24.68	23.44	25.54	24.92	22.96	23.46	23.27	21.13	23.56	25.69	22.78	24.5
154 120h2_rep1	24.92	25.14	25.3	25.51	24.64	24.15	24.74	24.1	24.42	25.46	25.02	24.29	24.15	23.08	24.55	24.33	26.54	24.16	24.35	22.81	24.3	24.96	23.57	24.57	23.32	22.04	21.86	24.56	24.23	25.4	25.16	23.64	23.43	23.87	20.91	22.97	26.69	23.44	24.93
154 120h2_rep2	24.75	25.11	25.28	25.69	24.17	24.06	24.36	23.92	24.5	25.04	25.28	24.2	24.02	23.09	23.98	24.48	26.92	24.22	24.52	22.83	24.14	25.01	23.53	24.69	23.67	22.76	21.94	24.6	23.9	25.27	25.06	23.72	23.44	23.74	20.97	23.04	27.06	23.5	25.02
154 120h2_rep3	24.7	24.69	25.25	25.63	24.48	24.17	24.2	24.46	24.36	25.13	25.13	24.22	23.78	22.77	24.32	23.93	27.23	24.45	24.79	22.72	24.04	25.08	23.57	24.45	23.24	22.5	22.05	24.58	24.03	25.22	25.11	23.56	23.41	24.15	21.03	22.9	27.05	23.89	25.11
154 120h3_rep1	24.18	23.9	24.28	23.52	23.19	23.32	23.52	22.87	23.51	24.03	23.24	23.37	22.74	21.5	22.53	24.12	25.23	23.14	23.24	21.98	23.94	23.03	22.54	23.67	23.61	21.23	20.62	23.89	23.23	23.59	24.06	22.7	22.96	23.58	20.04	22.16	23.78	22.4	23.88
154 120h3_rep2	24.29	23.83	24.25	23.19	22.72	23.31	23.84	22.47	23.57	24.06	23.23	23.3	22.54	21.33	22.74	24.07	25.14	23	23.33	21.86	24.02	23.01	22.19	23.47	23.69	21.16	20.69	23.73	23.33	23.56	24	22.61	22.64	23.61	20.05	22.12	23.13	22.43	23.53
154 120h3_rep3	24.26	23.81	24.31	23.64	23.13	23.2	23.79	22.58	23.48	24.06	23.24	23.18	22.49	21.6	22.52	24.1	25.29	22.82	23.36	22.03	23.93	23.14	24.12	23.66	23.73	21.22	20.51	23.81	23.7	23.79	24.06	22.52	23.63	23.54	20.52	22.08	23.4	22.37	23.46
