# Supplementary material for: Transcriptome-Based Identification of Reference Genes for Expression Analysis in Cassava Under Xanthomonas phaseoli pv. manihotis Infection
Source: Plants (Basel). 2025 Nov 30;14(23):3655. doi: 10.3390/plants14233655 (PMC12693826; doi:10.3390/plants14233655)
Supplement: Supplementary file 1 [file plants-14-03655-s001.zip › Table S3 Pairwise variation analysis of 39 candidate in five groups.xls]

## Sheet: Sheet1
TABLE S3 Pairwise variation (Vn/n+1) analysis of 39 candidate reference genes calculated by geNorm to determine the optimal number of reference genes for normalization.
		All Samples	SC9	GR891	JG1301	154
	V2/3	0.100181	0.0825302	0.0723459	0.0742607	0.0603206
	V3/4	0.0723841	0.0768414	0.0555151	0.0651915	0.0451102
	V4/5	0.056302	0.0613377	0.0446502	0.0496159	0.0437911
	V5/6	0.0517756	0.055349	0.0352644	0.0406383	0.0346676
	V6/7	0.0468146	0.0497535	0.0354992	0.0355893	0.0312825
	V7/8	0.0394586	0.0424098	0.0305921	0.0345912	0.0297458
	V8/9	0.0396472	0.0399727	0.029067	0.0313999	0.0268288
	V9/10	0.0358932	0.0357797	0.0266657	0.0283205	0.0234423
	V10/11	0.033605	0.0372363	0.0241883	0.0268574	0.0218971
	V11/12	0.032252	0.0336944	0.0227522	0.026895	0.0200016
	V12/13	0.0290094	0.0323292	0.0207737	0.0255408	0.0193075
	V13/14	0.0296068	0.0289031	0.0214037	0.0269578	0.0183115
	V14/15	0.0281522	0.0283879	0.020538	0.0262567	0.0183029
	V15/16	0.0259742	0.028204	0.0199847	0.0252157	0.0165229
	V16/17	0.0247294	0.027261	0.0214109	0.0254477	0.0170293
	V17/18	0.0243981	0.0247816	0.0213718	0.0238442	0.0169383
	V18/19	0.0240544	0.0260711	0.023005	0.0233515	0.0156129
	V19/20	0.023495	0.0255553	0.023277	0.0219408	0.0163653
	V20/21	0.0234384	0.0258663	0.0225882	0.0229802	0.016864
	V21/22	0.0225029	0.0242948	0.0213334	0.0237533	0.0168082
	V22/23	0.0222204	0.0300822	0.0212284	0.0228107	0.0164914
	V23/24	0.0227585	0.0292126	0.0209392	0.022373	0.0158151
	V24/25	0.0220552	0.0287348	0.0204668	0.0212013	0.016963
	V25/26	0.0215821	0.0281522	0.0217054	0.0216589	0.017058
	V26/27	0.0231635	0.0266992	0.0210905	0.021717	0.0171295
	V27/28	0.0239762	0.0262702	0.0230429	0.0213777	0.0223184
	V28/29	0.0245821	0.0256036	0.0226983	0.0208187	0.0229444
	V29/30	0.0250706	0.0245425	0.023161	0.0237697	0.022432
	V30/31	0.0252488	0.0258819	0.0238846	0.0259786	0.0220703
	V31/32	0.0258027	0.0243932	0.0240223	0.0258284	0.0218847
	V32/33	0.0269286	0.0274244	0.023059	0.0247868	0.0243422
	V33/34	0.0280688	0.0258861	0.0218629	0.0265943	0.023366
	V34/35	0.0280762	0.0252812	0.0215054	0.0302567	0.0297022
	V35/36	0.0278607	0.0274991	0.0232293	0.0305591	0.0292058
	V36/37	0.0275519	0.0312013	0.0222758	0.0305863	0.0311952
	V37/38	0.0408717	0.0329638	0.029736	0.0365229	0.035355
	V38/39	0.0476748	0.0408676	0.0397153	0.0469121	0.0552526
