# Supplementary material for: Transcriptome-Based Identification of Reference Genes for Expression Analysis in Cassava Under Xanthomonas phaseoli pv. manihotis Infection
Source: Plants (Basel). 2025 Nov 30;14(23):3655. doi: 10.3390/plants14233655 (PMC12693826; doi:10.3390/plants14233655)
Supplement: Supplementary file 1 [file plants-14-03655-s001.zip › Table S4 The TPM values of each candidate reference gene in different cassava genotype under Xpm infection.xlsx]

## Sheet: Sheet1
Table S4 The TPM values of each candidate reference gene in different cassava genotype under Xpminfection
Number	Gene Name	Identifier	Average Mean（TPM）	Average CV	The TPM value of cassava susceptible variety SC8 under Xpm infection																					The TPM value of cassava resistant line 154 variety under Xpm infection															The TPM value of cassava resistant line 188 under Xpm infection
Number					CK-1	CK-2	CK-3	H6-1	H6-2	H6-3	H12-1	H12-2	H12-3	D1-1	D1-2	D1-3	D3-1	D3-2	D3-3	D6-1	D6-2	D6-3	Mean	SD	CV	D0-154-1	D0-154-2	D0-154-3	D1-154-1	D1-154-2	D1-154-3	D3-154-1	D3-154-2	D3-154-3	D6-154-1	D6-154-2	D6-154-3	Mean	SD	CV	D0-188-1	D0-188-2	D0-188-3	D1-188-1	D1-188-2	D1-188-3	D3-188-1	D3-188-2	D3-188-3
1	MeSNRP70	Manes.01G134400	93.3963	0.160436	98.8023	106.98	105.29	110.339	104.561	107.88	119.545	116.252	121.475	106.341	108.237	106.818	97.6518	100.099	105.874	114.37	114.757	107.139	108.467	6.47445	0.0596903	127.284	125.263	121.915	96.2327	99.7895	99.2291	76.8082	76.6976	76.149	84.4269	85.5021	92.2976	96.7996	18.0661	0.186634	86.1209	83.0626	87.8554	83.9127	83.9756	85.6832	80.8013	87.9131	82.9461
2	MeTRA2	Manes.01G151200	109.737	0.111197	153.466	167.198	171.518	155.654	159.101	167.828	178.527	172.167	173.475	151.648	147.33	147.856	148.788	155.896	160.357	159.698	163.933	165.534	161.11	9.20581	0.05714	94.9555	100.543	102.648	100.24	104.98	95.5968	104.465	107.354	105.857	106.642	103.693	101.299	102.356	3.85307	0.0376437	87.6587	89.2045	89.4219	88.5228	81.3053	87.2481	119.511	117.392	121.375
3	MehnRNPR	Manes.01G240900	66.958	0.135462	70.6791	79.0387	76.4231	81.1036	85.0582	83.4761	92.3841	89.1148	91.0213	86.4823	87.7389	87.8179	79.9345	81.844	84.4637	95.7131	87.7935	86.1153	84.789	5.84985	0.068993	73.7298	72.7353	75.079	62.3026	60.6706	56.9182	73.8252	74.2974	69.4118	70.6145	65.511	67.0932	68.5157	5.77781	0.0843282	61.2679	67.3409	64.2948	60.8308	60.9879	60.5165	67.8596	65.4573	63.9057
4	MeDDX6	Manes.01G259600	87.8591	0.140464	99.5287	103.355	110.169	106.55	106.375	101.41	109.936	111.402	107.934	104.483	105.293	100.917	105.225	106.507	110.303	118.501	113.222	114.574	107.538	4.85092	0.0451089	87.7728	85.8952	88.5978	75.571	72.1394	70.8893	83.9	82.1851	86.1098	105.396	96.1579	96.5747	85.9324	9.78627	0.113883	83.3334	83.9037	88.4037	93.1563	93.0429	94.7843	82.9356	79.1753	76.3509
5	MeRBP1-1	Manes.01G274200	109.207	0.0924597	106.519	112.491	106.814	130.696	129.669	110.021	105.242	105.425	107.934	124.599	119.583	122.955	117.115	110.784	125.278	141.058	130.817	135.09	119.005	11.0974	0.0932519	106.46	101.999	101.563	87.3142	84.6336	87.0167	107.046	113.935	114.132	96.5678	99.6778	106.488	100.569	9.60647	0.0955209	115.735	119.126	126.078	101.443	103.57	100.476	101.761	106.72	103.256
6	MePLAC8	Manes.02G019200	80.1822	0.2	70.889	84.9364	76.8121	89.7375	83.7461	87.2057	77.0094	69.5259	79.0475	75.9283	79.4979	78.0885	85.3005	74.9428	87.8888	79.3533	78.0659	79.8458	79.879	5.46798	0.0684533	71.2391	65.3112	65.2896	59.8555	60.2864	54.3078	102.727	106.024	100.785	100.408	98.0908	102.874	82.2664	19.9885	0.242973	69.6146	63.0672	61.6576	69.7686	68.3628	70.4514	86.682	87.6635	83.2053
7	MePRPF38B	Manes.02G080000	102.198	0.135668	116.19	116.697	124.368	126.045	124.906	121.631	130.923	144.09	129.072	128.378	127.968	125.138	128.102	123.569	126.919	132.597	131.046	139.652	127.627	6.64918	0.0520984	126.068	116.418	124.325	88.4351	90.0348	89.8916	83.3126	85.6834	81.4359	94.483	90.0271	90.2545	96.6974	15.27	0.157915	89.7913	91.5084	95.8972	91.6352	92.5296	89.801	93.356	96.0444	95.6335
8	Me14-3-3	Manes.02G151900	123.998	0.143593	141.003	148.474	141.76	137.98	130.56	123.171	87.2479	93.8284	89.9993	148.301	156.387	154.5	173.046	161.017	181.481	157.831	166.871	157.18	141.702	26.8246	0.189303	107.134	99.0413	94.2071	102.085	104.182	105.037	95.8375	97.7526	97.1428	124.771	121.187	122.202	105.882	10.422	0.0984308	116.051	126.03	115.093	101.695	102.823	103.143	108.479	115.261	110.553
9	MeMBF1-1	Manes.03G100900	113.913	0.0977648	93.4908	97.5214	109.164	124.55	110.02	111.091	119.528	111.265	108.803	113.052	115.07	118.272	104.32	110.514	107.579	114.337	111.77	108.928	110.515	7.05458	0.0638336	88.5342	100.191	100.909	102.679	114.487	108.883	133.253	128.49	133.653	117.531	122.862	117.882	114.113	13.6563	0.119674	131.022	132.437	140.008	113.305	118.337	121.077	114.892	117.098	117.473
10	MeCWC15	Manes.03G143400	117.221	0.0764288	99.1251	110.171	101.157	118.891	107.412	111.204	113.473	109.933	116.859	116.175	115.406	113.858	104.034	110.307	106.305	133.721	121.187	124.536	112.986	8.20905	0.0726552	110.38	114.084	111.602	103.344	111.553	116.782	124.097	124.163	121.759	127.404	124.387	122.922	117.707	7.15223	0.0607632	126.715	132.201	132.126	132.507	130.578	136.521	120.21	122.131	127.36
11	MeMTAPase	Manes.04G078800	117.93	0.0947681	76.3619	80.634	80.1348	80.0955	82.5798	76.7955	88.2003	83.1545	84.6852	79.6919	76.0255	83.0086	78.6326	84.5313	88.8924	88.4421	91.6454	93.4187	83.1628	5.07197	0.0609885	145.71	138.37	141.138	152.138	158.046	152.069	137.527	135.909	137.152	145.823	141.596	136.833	143.526	6.97303	0.0485838	125.691	125.695	125.186	100.704	101.229	99.6466	139.446	137.009	138.454
12	MeCSNK1	Manes.04G141300	148.741	0.154094	97.2524	105.788	102.308	118.176	109.388	105.448	144.648	144.124	142.289	110.329	113.262	108.59	107.336	109.719	113.983	135.77	126.002	130.79	118.067	14.8168	0.125495	145.945	147.766	150.105	139.582	131.447	133.721	143.303	142.844	142.946	166.507	157.77	157.579	146.626	9.74134	0.0664366	163.851	157.707	161.417	142.825	145.79	150.051	155.402	157.413	152.916
13	MeRBP1-2	Manes.05G055400	173.128	0.119163	162.733	179.283	163.43	212.385	227.07	199.74	218.256	231.395	212.309	180.091	181.255	174.433	175.919	182.102	194.13	217.271	207.545	195.044	195.244	20.8442	0.10676	177.915	174.682	168.769	172.131	175.588	182.683	185.479	190.027	187.595	187.129	192.008	204.353	183.197	9.57887	0.0522874	178.446	185.351	190.114	141.818	140.879	143.893	173.171	183.125	181.092
14	MeSKP1	Manes.05G144500	428.335	0.0720124	305.835	323.664	339.471	341.162	340.978	327.937	340.352	341.601	343.254	358.213	320.232	351.113	350.68	359.004	336.134	384.158	345.853	391.335	344.499	19.9816	0.058002	383.177	376.177	393.263	420.199	435.063	430.839	439.492	437.926	445.687	447.132	443.266	415.328	422.296	24.0361	0.0569178	467.736	479.2	454.061	396.987	365.211	367.111	475.086	500.693	489.441
15	MeAL6	Manes.06G014800	239.202	0.0954496	182.397	192.69	188.602	213.669	201.298	197.956	219.769	235.647	218.288	197.82	202.009	202.182	199.606	204.809	213.485	240.787	221.075	220.22	208.462	15.1444	0.0726484	257.679	256.007	266.888	229.955	213.986	225.843	267.977	269.251	268.187	249.415	258.317	244.519	250.669	17.7515	0.0708166	258.309	268.06	261.826	230.666	227.737	233.226	251.272	253.656	254.429
16	MeHisD (Ref 44)	Manes.06G058300	64.7505	0.105716	77.5727	67.9201	65.8713	70.925	79.0161	79.1791	72.8256	73.027	74.4998	76.3287	76.6975	77.8828	78.2516	79.8882	77.5658	83.5507	77.0376	88.5443	76.4769	5.13489	0.067143	64.1402	65.3878	62.602	68.6508	68.1431	65.7107	76.1928	76.345	79.1045	58.8744	56.9829	58.6697	66.7337	7.00642	0.104991	66.9553	63.2209	64.0446	53.6308	52.7819	51.3895	73.8449	73.5352	75.6176
17	MeC3H43 (Ref 44)	Manes.06G114200	32.6676	0.128576	37.5675	41.7672	37.1985	41.4948	40.8363	40.1814	41.9232	41.3296	43.0069	39.2053	35.5084	41.3698	38.1495	40.9141	45.1472	45.6918	44.6883	42.1632	41.0079	2.67258	0.0651722	35.7878	32.3661	32.5028	31.431	28.097	29.5476	32.6751	33.8859	33.0381	29.1917	27.2748	27.6189	31.1181	2.6056	0.0837326	35.2357	35.6097	35.5588	25.3941	26.1605	28.3746	31.2547	31.1105	30.4483
18	MeSRSF3	Manes.06G143500	244.025	0.103088	276.033	317.331	316.649	304.171	264.472	250.591	381.85	384.229	406.087	282.157	268.193	276.426	288.732	289.324	307.061	360.692	366.516	355.096	316.423	46.1799	0.145944	248.037	247.399	247.78	199.417	201.898	188.882	262.211	252.824	251.471	237.982	225.777	227.362	232.587	23.0717	0.0991961	218.611	209.997	218.055	211.17	207.853	207.085	255.809	263.691	267.347
19	MeSAP2	Manes.06G166800	135.094	0.0977384	89.4386	87.4341	99.6336	99.1193	93.368	106.745	103.966	107.73	103.08	103.651	100.541	104.967	105.304	105.95	96.1886	97.0351	96.6887	98.8512	99.9829	5.68738	0.0568836	153.462	159.548	160.639	177.618	173.911	170.464	142.91	135.639	138.611	178.412	186.45	182.073	163.311	16.8176	0.102979	161.759	150.805	153.113	130.334	141.615	132.294	164.072	154.833	152.693
20	MePABP2	Manes.07G073000	213.139	0.0883055	225.227	265.477	254.441	264.335	242.604	230.597	271.132	275.525	293.843	256.933	251.551	259.309	258.775	268.7	277.813	315.579	315.43	317.676	269.164	26.2663	0.0975849	184.299	182.83	190.736	202.325	191.914	198.742	251.936	246.557	255.733	199.08	192.693	193.736	207.548	25.9491	0.125027	189.497	187.286	186.784	154.537	150.617	152.495	217.127	217.79	212.423
21	MeTUB (Ref 45)	Manes.08G061700	79.9503	0.312022	136.305	136.066	140.382	234.01	206.288	237.57	257.475	244.494	242.899	191.446	192.632	190.048	185.81	150.156	157.219	144.198	155.25	138.388	185.591	41.7318	0.224859	43.8872	44.4709	43.6585	45.0716	45.1345	44.0683	131.2	134.216	140.543	47.4425	49.5243	47.0844	68.0251	38.9354	0.572367	67.1798	69.546	66.9486	59.1406	59.2799	57.7531	41.7374	40.2489	39.6406
22	MeHINT1	Manes.08G065600	181.536	0.131071	89.5355	103.645	82.2743	102.518	109	105.172	124.8	118.677	110.864	103.523	111.406	95.5382	95.4768	115.523	106.448	111.379	101.683	106.155	105.201	9.94904	0.0945718	194.627	205.165	199.478	187	205.339	204.441	189.958	201.636	194.782	198.351	198.068	184.61	196.954	6.68213	0.0339273	202.558	211.991	196.778	157.424	160.55	159.276	202.389	204.565	214.732
23	MeBTF3 (Ref 44)	Manes.09G005100	84.9483	0.10743	48.9491	53.4659	57.7347	72.5997	68.2928	59.3154	93.2005	88.6366	89.8801	66.8957	59.8955	58.9144	56.5336	59.6299	64.0408	74.9907	64.976	65.6984	66.8694	12.2992	0.183928	93.4243	90.9039	94.1724	83.7794	90.4643	87.2514	102.227	102.822	103.933	86.9162	100.547	87.2361	93.6397	6.79371	0.0725516	95.4143	91.3416	100.771	81.0037	87.3352	73.5014	97.1198	98.2393	93.5671
24	MeH1	Manes.09G031800	107.36	0.124206	93.8137	105.804	100.865	130.322	124.971	113.912	120.225	130.53	128.084	113.724	106.525	103.338	102.462	110.339	109.698	127.772	129.413	125.423	115.401	11.5502	0.100088	146.433	141.421	144.318	96.0384	95.2631	91.5535	130.912	130.623	133.692	122.722	116.222	118.693	122.324	18.5341	0.151516	104.242	102.837	106.02	90.0253	86.1322	88.3074	120.998	127.241	121.563
25	MePP2A (Ref 42)	Manes.09G039900	80.7712	0.163181	142.456	152.647	162.393	94.9081	88.476	96.1889	114.341	107.969	112.38	126.761	119.087	123.714	118.322	126.749	124.163	117.097	130.05	129.788	121.527	18.3813	0.151253	69.0466	71.4228	73.0996	98.6216	99.1214	96.7589	70.1346	66.0764	66.4784	62.2067	57.8113	54.2861	73.7554	15.0295	0.203775	62.9672	65.2674	67.6244	63.7187	67.275	62.6613	80.4139	78.1618	77.7736
26	MeUBL5	Manes.09G068300	251.629	0.176112	117.32	119.178	112.309	144.777	123.967	112.664	130.345	128.258	125.001	121.412	120.815	110.219	123.371	121.565	119.495	151.105	130.425	141.178	125.189	10.8093	0.0863436	203.418	271.319	275.128	300.416	328.12	315.232	341.206	345.67	327.478	284.151	328.209	363.949	307.025	41.7084	0.135847	390.341	367.549	317.476	311.264	280.645	256.173	351.909	373.041	371.808
27	MeRPL27	Manes.09G073000	298.153	0.175148	125.44	123.207	106.879	146.777	137.298	132.884	144.036	143.697	144.537	125.463	116.591	121.119	123.609	129.341	133.721	143.966	147.563	123.864	131.666	11.4651	0.0870773	352.815	344.197	322.338	361.278	395.292	395.041	362.637	371.905	371.108	420.776	434.484	389.479	376.779	30.549	0.0810794	260.614	262.945	279.927	231.124	232.609	225.286	360.788	367.118	379.118
28	MeGTPb (Ref 46)	Manes.09G086600	45.0217	0.177973	34.0157	31.2288	36.9716	38.7307	41.5815	41.2354	39.5932	37.9822	40.5201	40.3905	36.9166	36.7029	37.8796	34.7603	33.8365	42.2546	38.3556	39.7834	37.9299	2.91772	0.076924	34.7483	39.887	38.2417	40.0884	44.2584	41.9684	51.8554	51.8686	53.4781	56.9516	57.8266	54.036	47.1007	7.70761	0.163641	39.1979	41.6975	39.6613	43.393	38.995	46.2214	43.6476	41.2435	42.9201
29	MeSCL30	Manes.10G029600	101.494	0.101371	73.7788	83.5667	75.2074	96.1438	91.8453	83.3789	92.9113	88.7562	99.4864	84.0801	84.4745	79.8762	75.4257	81.8917	83.1415	104.769	98.174	102.757	87.7592	9.30621	0.106043	99.5122	95.1221	100.073	95.0259	100.446	101.764	112.319	117.89	117.708	106.387	114.692	108.029	105.747	7.96983	0.0753667	108.212	105.478	105.228	103.38	100.841	101.823	111.668	112.636	115.672
30	MeCHMP5	Manes.10G060100	100.814	0.170715	65.9973	69.4509	66.7952	76.5183	76.6026	73.8118	86.7036	84.7428	83.0842	75.5279	80.8261	70.9061	76.3783	70.8721	77.3746	93.4988	80.8568	80.5679	77.2509	6.97045	0.0902313	104.767	93.5409	96.5437	92.3093	93.154	89.7225	101.436	107.182	106.01	135.028	122.378	119.598	105.139	13.4558	0.127981	116.918	119.153	122.516	135.691	136.963	137.405	102.652	99.2006	110.297
31	MeBDF1	Manes.10G093200	108.15	0.165479	123.325	125.914	125.859	118.907	114.556	111.707	106.976	110.446	105.124	109.672	105.533	104.872	99.4775	97.4114	103.23	141.702	127.275	136.665	114.925	12.3776	0.107702	96.306	97.8486	99.7049	84.0313	78.4265	79.798	104.984	103.184	108.112	100.079	102.607	97.8016	96.0736	9.46188	0.0984857	109.488	112.855	115.08	144.108	142.113	146.719	124.036	124.852	119.06
32	MeRBX1	Manes.11G019000	150.613	0.115096	118.466	116.487	122.18	126.566	123.87	120.479	119.086	120.385	124.643	119.794	120.895	120.582	121.418	121.947	138.675	128.879	119.637	128.246	122.902	5.00795	0.0407475	179.307	150.963	157.756	149.914	160.641	151.757	172.083	176.986	172.464	173.169	172.801	158.34	164.682	10.3942	0.0631166	165.987	167.897	152.441	149.58	149.713	152.897	148.356	152.668	158.432
33	MeBZW2	Manes.12G005200	249.193	0.112575	261.778	298.558	312.921	292.139	279.067	289.702	354.57	375.689	365.192	305.283	293.124	300.188	281.938	289.324	295.193	342.069	339.831	344.1	312.259	31.9089	0.102187	217.388	224.417	224.843	231.172	223.925	218.935	250.666	256.989	256.48	267.466	265.952	258.966	241.433	18.7102	0.0774964	247.505	242.658	244.058	219.824	222.535	222.541	248.082	252.455	243.329
34	MeACT	Manes.13G086400	169.953	0.127192	111.459	97.6019	97.5914	142.923	125.571	122.117	143.287	129.146	134.948	121.876	123.647	115.345	122.212	112.867	115.942	134.795	133.233	132.578	123.174	12.8424	0.104261	224.962	234.732	238.043	147.265	145.609	139.921	187.103	188.115	189.484	222.817	222.31	216.395	196.396	34.3693	0.175	215.36	208.52	217.323	181.64	180.141	188.364	154.8	151.028	147.21
35	MeEF1α (Ref 47)	Manes.15G054800	383.69	0.277772	420.878	426.745	433.642	526.702	507.109	496.56	576.108	595.078	591.383	396.97	403.73	364.023	387.226	402.43	459.07	514.954	496.207	475.431	470.791	69.825	0.148314	220.871	215.679	216.281	389.732	376.478	376.916	368.111	361.327	358.01	463.983	457.481	471.967	356.403	88.999	0.249715	283.984	276.712	282.233	265.314	261.66	267.315	458.367	447.761	444.434
36	MeMBF1-2	Manes.15G095200	184.798	0.124466	131.139	142.705	150.82	162.532	147.714	125.555	139.75	138.437	130.809	139.989	147.09	147.444	162.473	165.008	181.433	220.18	210.058	186.148	157.182	26.0031	0.165433	163.763	173.001	175.421	185.572	191.613	194.199	188.206	192.486	194.95	179.035	188.696	181.37	184.026	9.27262	0.0503875	187.851	189.519	190.999	153.845	155.893	148.651	260.753	268.686	267.67
37	MeCDC25	Manes.16G055400	122.64	0.126757	82.6581	90.109	93.3609	101.77	93.1412	90.2379	112.453	108.806	112.755	87.9878	87.1308	93.2917	102.065	98.6994	96.5072	111.428	99.7898	108.699	98.3827	9.17646	0.093273	136.748	134.821	132.891	135.704	146.363	131.776	148.303	143.282	138.699	136.942	129.471	130.878	137.157	5.79008	0.0422152	133.572	135.846	126.061	85.962	86.0834	85.7695	137.664	143.578	151.387
38	MeTIA1	Manes.16G093200	238.852	0.064701	198.896	203.003	205.702	218.076	211.682	200.242	222.082	234.571	231.879	202.833	184.455	193.054	197.987	216.528	210.618	212.512	214.253	219.875	209.903	12.6548	0.0602887	249.891	237.43	235.007	284.298	282.319	291.273	242.878	241.195	237.142	238.074	231.969	235.269	250.562	20.9788	0.083727	250.767	244.405	252.373	261.685	256.733	255.574	252.354	246.327	251.839
39	MeEIF2	Manes.18G139800	106.067	0.0815653	90.8593	92.2521	98.6287	121.655	119.075	110.864	116.824	111.539	104.562	108.039	108.381	108.432	104.748	107.62	114.875	126.648	122.362	115.871	110.18	9.53916	0.0865781	99.7747	100.027	98.2621	108.984	104.202	103.87	123.065	128.703	117.253	115.832	110.551	107.457	109.832	9.25362	0.0842527	120.781	124.804	122.427	98.8444	100.528	102.869	104.669	109.706	109.176
	Genes with red mark mean reference genes were selected from published literatures.
	CK-1 to D6-3: Cassava suscptible variety SC8 under Xpm infection at different time points post inoculation. H stands for hour, D stands for day
	D0-154-1 to D6-154-3: cassava resistant line 154 under Xpm infection at different time points post inoculation. D stands for day
	D0-188-1 to D6-188-3: cassava resistant line 188 under Xpm infection at different time points post inoculation. D stands for day
	D0-436-1 to D6-436-3: cassava susceptible line 436 under Xpm infection at different time points post inoculation. D stands for day
	D0-468-1 to D6-468-3: cassava susceptible line 468 under Xpm infection at different time points post inoculation. D stands for day
	Reference
	42	Veley, K.M.; Elliott, K.; Jensen, G.; Zhong, Z.; Feng, S.; Yoder, M.; Gilbert, K.B.; Berry, J.C.; Lin, Z.-J.D.; Ghoshal, B.; et al. Improving cassava bacterial blight resistance by editing the epigenome. Nature communications 2023, 14, doi:10.1038/s41467-022-35675-7
	44	Hu, M.; Hu, W.; Xia, Z.; Zhou, X.; Wang, W. Validation of Reference Genes for Relative Quantitative Gene Expression Studies in Cassava (Manihot esculenta Crantz) by Using Quantitative Real-Time PCR. Frontiers in plant science 2016, 7, doi:10.3389/fpls.2016.00680
	45	Zárate-Chaves, C.A.; Osorio-Rodríguez, D.; Mora, R.E.; Pérez-Quintero, Á.L.; Dereeper, A.; Restrepo, S.; López, C.E.; Szurek, B.; Bernal, A. TAL Effector Repertoires of Strains of Xanthomonas phaseoli pv. manihotis in Commercial Cassava Crops Reveal High Diversity at the Country Scale. Microorganisms 2021, 9, doi:10.3390/microorganisms9020315.
	46	Moreno, I.; Gruissem, W.; Vanderschuren, H. Reference genes for reliable potyvirus quantitation in cassava and analysis of Cassava brown streak virus load in host varieties. Journal of virological methods 2011, 177, 49-54, doi:10.1016/j.jviromet.2011.06.013.
	47	Yan, Y.; Wang, P.; He, J.; Shi, H. KIN10‐mediated HB16 protein phosphorylation and self‐association improve cassava disease resistance by transcriptional activation of lignin biosynthesis genes. Plant biotechnology journal 2024, 22, 2709-2723, doi:10.1111/pbi.14386.
[truncated: 36 more columns]
